# Supplementary material for: Identification of Key Signaling Pathways and Genes in Eosinophilic Asthma and Neutrophilic Asthma by Weighted Gene Co-Expression Network Analysis
Source: Front Mol Biosci. 2022 Feb 2;9:805570. doi: 10.3389/fmolb.2022.805570 (PMC8847715; doi:10.3389/fmolb.2022.805570)
Supplement: Supplementary file 1 [file Table2.xlsx]

## Sheet: hub genes in magenta modules
	dimnames(data.frame(datExpr))[[2]][hub]
1	ORM1
2	IL8RA
3	SASP
4	C12orf35
5	TNFSF14
6	SLC25A37
7	ADORA2A
8	SERPINA1
9	CEACAM3
10	NSMAF
11	LOC153222
12	TANK
13	LRG1
14	ZNF438
15	CPD
16	SPAG9
17	PLXNC1
18	KCNJ15
19	FNIP1
20	TAGAP
21	BEST1
22	DOCK5
23	FAM129A
24	ZCCHC6
25	BTN2A1
26	SRPK1
27	MAK
28	JMJD1C
29	STX3
30	IL6R
31	SLC15A4
32	HSD17B8
33	PRDM8
34	KLHL21
35	DKFZp761E198
36	SELM
37	FLJ39575
38	PACSIN2
39	DDIT3
40	RABL4
41	CHMP2A
42	CFLAR
43	TBK1
44	E2F3
45	RPL26
46	C12orf57
47	DHRS3
48	LYN
49	CCDC49
50	NDUFA3
51	MGC11257
52	RPS6
53	FLJ36874
54	GSTP1
55	RPLP0
56	HLA.E
57	RPL39
58	TLR6
59	LOC400499
60	NEDD9
61	FAM126B
62	MGST2
63	NDUFS3
64	NFU1
65	RASSF3
66	LOC124446
67	RPL19
68	NDUFA11
69	POLD2
70	NDUFB7
71	DTNBP1
72	STK10
73	POLR2I
74	RPS27A
75	STAT5B
76	RPL4
77	HIVEP1
78	RPS20
79	DUS1L
80	RPL30
81	ERBB2IP
82	RPS13
83	C14orf156
84	LSM4
85	SLC25A6
86	LOC88523
87	MRPL53
88	SSR4
89	LOC390354
90	NDUFB2
91	TMEM59
92	RPL35A
93	LOC441246
94	EIF3S4
95	NDUFA7
96	C16orf61
97	RPS5
98	ATP6V1B2
99	COMMD7
100	MRPL23
101	RPL13A
102	UQCRQ
103	TMEM99
104	EIF3S12
105	TP53AP1
106	C17orf45
107	RPS18
108	COX4I1
109	UIMC1
110	C6orf49
111	COX7C
112	GLRX5
113	NDUFA8
114	LOC732160
115	LOC441775
116	SEPW1
117	RPS14
118	CHRNA10
119	EEF2
120	TAPBP
121	TMEM9B
122	BRP44
123	PIAS1
124	METRN
125	AKR7A2
126	TMEM134
127	HINT1
128	HSPC268
129	MRPS24
130	RBM23
131	RPL12
132	BZW2
133	EIF3S5
134	HSPC142
135	NDUFA2
136	EIF3S6IP
137	RPL8
138	NSMCE1
139	BLCAP

## Sheet: hub genes in pink modules
	dimnames(data.frame(datExpr))[[2]][hub]
1	CXCL9
2	ANKRD22
3	CXCL11
4	GBP5
5	GPR81
6	IFIT2
7	STAT1
8	GBP1
9	IRF1
10	STEAP4
11	NBN
12	BAZ1A
13	TAP1
14	GBP4
15	CLEC4D
16	HAPLN3
17	CASP4
18	GIMAP5
19	GIMAP4
20	AIM2
21	LOC728744
22	LIMK2
23	TRIM21
24	BATF2
25	GNG10
26	STX11
27	PARP9
28	CASP5
29	VAMP5
30	BATF
31	CTSS
32	PARP14
33	TAP2
34	IFNG
35	IFIH1
36	GTF2B
37	APOL6
38	FBXO6
39	DDX58
40	IFIT3
41	LONRF1
42	NLRC5
43	PSMB8
44	ATG3
45	TIFA
