# Supplementary material for: Identification of Key Signaling Pathways and Genes in Eosinophilic Asthma and Neutrophilic Asthma by Weighted Gene Co-Expression Network Analysis
Source: Front Mol Biosci. 2022 Feb 2;9:805570. doi: 10.3389/fmolb.2022.805570 (PMC8847715; doi:10.3389/fmolb.2022.805570)
Supplement: Supplementary file 4 [file Table1.xlsx]

## Sheet: DEGs
	logFC	AveExpr	t	P.Value	adj.P.Val	B	change
ZZZ3	-0.0844308	-0.16615	-0.778608	0.440932	0.832597	-5.63835	NOT
ZZEF1	0.0106452	0.0163291	0.182618	0.856048	0.969052	-5.90924	NOT
ZYX	-0.143345	0.117813	-1.54433	0.130624	0.58478	-4.82342	NOT
ZYG11B	0.105113	-0.213012	0.753893	0.455463	0.842093	-5.65613	NOT
ZYG11A	-0.0124792	0.00992549	-0.439582	0.662677	0.925768	-5.83321	NOT
ZXDC	0.120001	-0.0135741	1.64102	0.108874	0.544279	-4.68616	NOT
ZXDB	0.0431434	-0.0306024	1.07402	0.289446	0.741576	-5.38348	NOT
ZXDA	0.0120225	-0.00196241	0.402752	0.689341	0.933852	-5.84793	NOT
ZWINT	0.00250315	-0.000333447	0.106602	0.915654	0.980988	-5.91972	NOT
ZWILCH	-0.0363583	0.035524	-1.14088	0.260911	0.725466	-5.31516	NOT
ZW10	-0.0292903	-0.0267718	-0.935189	0.355473	0.786446	-5.51291	NOT
ZUBR1	0.085759	0.185586	0.625666	0.535196	0.877146	-5.73941	NOT
ZSWIM4	-0.0883389	0.163859	-0.804067	0.426256	0.826172	-5.61946	NOT
ZSWIM3	0.00818435	-0.0120422	0.270882	0.787917	0.95464	-5.89017	NOT
ZSWIM2	0.00142997	0.0490228	0.0355145	0.971852	0.994728	-5.92453	NOT
ZSWIM1	0.160018	0.0549286	2.79728	0.00797781	0.201628	-2.54792	NOT
ZSCAN5	-0.0132848	-0.191504	-0.139856	0.889497	0.976033	-5.91581	NOT
ZSCAN4	-0.0331259	0.0333575	-1.22737	0.227077	0.699454	-5.2211	NOT
ZSCAN29	0.0267125	0.00620603	0.636421	0.528237	0.875438	-5.733	NOT
ZSCAN22	-0.017356	0.0290145	-0.495605	0.622967	0.911784	-5.80837	NOT
ZSCAN21	0.020792	-0.00507488	0.395896	0.694349	0.93554	-5.85053	NOT
ZSCAN20	0.00432191	-0.00892687	0.155518	0.877219	0.974297	-5.9136	NOT
ZSCAN2	0.121243	0.0476111	1.98278	0.054501	0.428219	-4.14502	NOT
ZSCAN18	0.218966	-0.00909037	1.7545	0.0872373	0.504596	-4.51595	NOT
ZSCAN16	-0.00757446	0.0141598	-0.135831	0.892657	0.976164	-5.91634	NOT
ZSCAN12	0.0140448	-0.00559095	0.446703	0.657572	0.923812	-5.83021	NOT
ZSCAN10	0.0131615	0.00416846	0.442432	0.660632	0.924607	-5.83201	NOT
ZSCAN1	0.0217173	0.00881356	0.756486	0.453926	0.840853	-5.65429	NOT
ZRSR2	0.00126057	0.0434945	0.0326764	0.9741	0.995091	-5.92463	NOT
ZRANB3	-0.0847309	0.0689476	-1.30269	0.200359	0.67033	-5.13406	NOT
ZRANB2	0.0686063	-0.0436883	0.790625	0.433967	0.828689	-5.62951	NOT
ZRANB1	0.238603	0.176472	2.00696	0.0517553	0.421571	-4.10359	NOT
ZPLD1	-0.0161746	0.0111449	-0.537641	0.593894	0.903919	-5.7878	NOT
ZPBP2	-0.0565506	0.0179485	-1.98584	0.0541469	0.426357	-4.1398	NOT
ZPBP	-0.108339	0.0488869	-2.20292	0.033605	0.354499	-3.75325	NOT
ZP4	0.0545567	-0.0241985	1.62681	0.111869	0.55063	-4.70677	NOT
ZP3	-0.145843	0.0927781	-1.0796	0.286985	0.740027	-5.37793	NOT
ZP2	-0.0121018	0.117281	-0.149918	0.881606	0.975174	-5.91442	NOT
ZP1	-0.00379918	-0.0241191	-0.125701	0.900617	0.978361	-5.9176	NOT
ZNRF4	0.0140024	0.0174277	0.518513	0.607044	0.908022	-5.79736	NOT
ZNRF2	-0.0151156	-0.00647305	-0.573665	0.569504	0.894363	-5.76886	NOT
ZNRF1	-0.0223652	0.0451534	-0.435912	0.665316	0.926448	-5.83473	NOT
ZNRD1	0.100455	-0.0083833	1.44068	0.157695	0.621841	-4.96243	NOT
ZNHIT4	0.109637	-0.0859588	1.48237	0.146316	0.608158	-4.90754	NOT
ZNHIT3	0.116534	0.0374808	2.17059	0.0361422	0.367274	-3.81279	NOT
ZNHIT2	0.160913	-0.0483735	3.29706	0.00209586	0.113904	-1.39601	NOT
ZNHIT1	0.192377	-0.0251719	2.3703	0.0228386	0.309791	-3.43452	NOT
ZNFX1	-0.286284	0.12343	-2.51347	0.0162168	0.269988	-3.14851	NOT
ZNF93	0.0656541	0.828071	0.20519	0.838496	0.963109	-5.90506	NOT
ZNF92	-0.0213379	0.0454043	-0.807263	0.424434	0.825988	-5.61704	NOT
ZNF91	0.0244353	-0.00867224	0.835268	0.408679	0.818122	-5.5955	NOT
ZNF85	-0.00994611	-0.00683011	-0.354673	0.724754	0.939809	-5.86524	NOT
ZNF84	0.0122486	-0.0680926	0.193226	0.847789	0.966065	-5.90734	NOT
ZNF83	0.0373787	-0.0813216	0.62145	0.537937	0.878365	-5.74189	NOT
ZNF818	-0.0377538	0.0185184	-0.966438	0.339808	0.777552	-5.48525	NOT
ZNF816A	0.122166	-0.192691	1.14866	0.257727	0.725275	-5.30696	NOT
ZNF813	0.0333783	-0.00273699	1.51659	0.137473	0.59786	-4.86146	NOT
ZNF81	-0.0143488	0.0314305	-0.50491	0.616477	0.910766	-5.80396	NOT
ZNF805	-0.0146841	-0.00560278	-0.390219	0.698508	0.936461	-5.85265	NOT
ZNF804B	0.0137289	0.00733624	0.596187	0.554512	0.886037	-5.75641	NOT
ZNF804A	0.0282009	-0.0449344	0.630113	0.532313	0.876051	-5.73677	NOT
ZNF800	-0.0210075	-0.0187031	-0.271739	0.787263	0.954465	-5.88995	NOT
ZNF80	-0.0471633	0.0728275	-0.909917	0.368483	0.793985	-5.53464	NOT
ZNF8	-0.00207072	0.143379	-0.0238417	0.981101	0.996545	-5.92486	NOT
ZNF793	-0.0399883	0.0105124	-0.724564	0.473065	0.850531	-5.67651	NOT
ZNF792	0.281087	-0.0398997	2.36757	0.022986	0.310755	-3.43986	NOT
ZNF791	0.0136594	-0.00895431	0.5151	0.609405	0.90887	-5.79903	NOT
ZNF790	-0.0208227	0.044658	-0.483853	0.631209	0.914405	-5.81382	NOT
ZNF79	0.0768241	-0.0715012	1.45556	0.153555	0.615888	-4.94299	NOT
ZNF789	-0.0192822	-0.00934151	-0.45242	0.653485	0.922506	-5.82777	NOT
ZNF787	-0.0414193	0.123997	-0.592539	0.556926	0.887425	-5.75846	NOT
ZNF786	-0.0890218	0.775433	-0.204308	0.83918	0.963321	-5.90524	NOT
ZNF785	0.0202525	0.437812	0.10796	0.914583	0.980988	-5.91958	NOT
ZNF784	0.0221692	-0.0685289	0.311716	0.756925	0.94766	-5.87885	NOT
ZNF782	0.00322837	0.00390211	0.106767	0.915524	0.980988	-5.9197	NOT
ZNF781	0.0307024	0.0328865	1.03294	0.308026	0.757373	-5.42354	NOT
ZNF780B	0.0102091	-0.010523	0.368673	0.714375	0.939215	-5.86042	NOT
ZNF780A	0.0436698	0.0247779	1.05847	0.296383	0.747617	-5.39881	NOT
ZNF777	0.0521466	-0.0566803	0.845081	0.403245	0.815488	-5.58779	NOT
ZNF776	0.0111535	0.0184149	0.301337	0.764766	0.94938	-5.88188	NOT
ZNF775	0.0676561	-0.0679366	0.770685	0.44556	0.835172	-5.64411	NOT
ZNF774	0.0581328	0.0266291	1.51736	0.13728	0.597342	-4.86041	NOT
ZNF773	-0.0150973	0.410312	-0.0740819	0.941326	0.987014	-5.92252	NOT
ZNF772	-0.0318756	0.000588642	-1.55526	0.128002	0.581586	-4.80827	NOT
ZNF771	0.060911	0.189541	0.600683	0.551543	0.883877	-5.75387	NOT
ZNF770	0.0871534	-0.0728598	1.45884	0.152655	0.614276	-4.93869	NOT
ZNF77	-0.0478426	-0.114979	-0.432033	0.668108	0.927196	-5.83633	NOT
ZNF768	-0.0628149	0.0799384	-0.698286	0.489161	0.85622	-5.6941	NOT
ZNF767	0.012286	-0.0422981	0.248346	0.805176	0.958005	-5.89574	NOT
ZNF766	-0.0361587	0.0996121	-0.391774	0.697368	0.936461	-5.85208	NOT
ZNF764	0.00141525	-0.0087911	0.0481559	0.961839	0.99281	-5.92403	NOT
ZNF763	0.150132	0.426686	0.599643	0.552229	0.884665	-5.75446	NOT
ZNF761	0.0116706	0.0471257	0.248298	0.805213	0.958005	-5.89575	NOT
ZNF76	-0.029881	-0.0247674	-0.39526	0.694815	0.93554	-5.85077	NOT
ZNF75A	-0.0133148	0.0163401	-0.383234	0.703637	0.937219	-5.85522	NOT
ZNF750	0.131526	0.438944	0.674932	0.50372	0.862701	-5.7092	NOT
ZNF75	0.00567614	-0.0413827	0.115415	0.908711	0.979318	-5.91878	NOT
ZNF749	-0.00210133	0.044979	-0.0402033	0.968137	0.994268	-5.92436	NOT
ZNF747	0.0139748	-0.00542326	0.424421	0.673602	0.928624	-5.83942	NOT
ZNF746	-0.247455	0.169496	-1.87527	0.0682934	0.461298	-4.32436	NOT
ZNF740	0.0584386	0.00817369	1.02025	0.313926	0.761795	-5.43561	NOT
ZNF74	0.0148873	-0.0597549	0.428676	0.670529	0.92774	-5.8377	NOT
ZNF721	-0.00102194	0.00646701	-0.0225774	0.982103	0.996783	-5.92489	NOT
ZNF720	0.0162258	0.0424274	0.342245	0.734013	0.940821	-5.86935	NOT
ZNF714	-0.0363036	0.00341792	-1.18443	0.243445	0.714056	-5.26859	NOT
ZNF713	0.0673837	0.110458	0.956134	0.344922	0.779791	-5.49447	NOT
ZNF711	-0.00517456	0.0308387	-0.168715	0.866897	0.972201	-5.91156	NOT
ZNF710	-0.0691363	-0.0101934	-1.94717	0.0587756	0.437948	-4.20532	NOT
ZNF71	-0.00794097	-0.0573832	-0.237359	0.813626	0.958529	-5.89828	NOT
ZNF709	0.00486143	0.0234494	0.160379	0.873414	0.973675	-5.91287	NOT
ZNF708	-0.0358461	-0.000830924	-1.31704	0.195548	0.664456	-5.11693	NOT
ZNF707	0.130047	-0.084547	1.44257	0.157163	0.620959	-4.95997	NOT
ZNF706	0.16137	-0.0652784	2.41257	0.0206659	0.296339	-3.35132	NOT
ZNF705A	-0.119086	0.0244663	-2.44473	0.0191404	0.289499	-3.28732	NOT
ZNF704	-0.0160098	0.0148127	-0.604485	0.549039	0.883297	-5.75171	NOT
ZNF703	0.00592843	-0.0123762	0.303761	0.762933	0.949026	-5.88118	NOT
ZNF702	0.0193779	-0.135556	0.157523	0.875649	0.973972	-5.9133	NOT
ZNF701	0.0788102	-0.0147958	2.07992	0.0441845	0.397042	-3.97613	NOT
ZNF700	0.00608946	-0.0177228	0.250713	0.803358	0.957524	-5.89518	NOT
ZNF70	-0.0177933	-0.0516555	-0.565491	0.574995	0.896626	-5.77327	NOT
ZNF7	0.055985	0.0472547	0.830708	0.411219	0.82004	-5.59906	NOT
ZNF696	0.102506	-0.161631	0.91592	0.365365	0.792349	-5.52953	NOT
ZNF695	-0.0218014	0.294586	-0.143882	0.886338	0.975872	-5.91526	NOT
ZNF692	-0.144831	-0.0144995	-1.84784	0.0722565	0.470916	-4.3688	NOT
ZNF691	0.0566873	-0.113139	0.858038	0.396139	0.810702	-5.57747	NOT
ZNF69	0.0493116	-0.0312901	1.01933	0.314359	0.761795	-5.43648	NOT
ZNF689	0.0186893	-0.0329758	0.15702	0.876043	0.974	-5.91338	NOT
ZNF688	0.115288	0.0892443	1.32169	0.194009	0.663811	-5.11135	NOT
ZNF687	-0.0258922	0.015704	-0.442025	0.660924	0.924607	-5.83219	NOT
ZNF684	0.0255211	0.0105784	0.871757	0.388702	0.807414	-5.56638	NOT
ZNF683	-0.235749	-0.053407	-2.98487	0.00488985	0.161084	-2.12859	NOT
ZNF682	0.0851813	0.0642966	1.49981	0.141753	0.603404	-4.88416	NOT
ZNF681	-0.0176026	0.0139953	-0.631061	0.531699	0.876051	-5.73621	NOT
ZNF680	-0.0493509	-0.0310074	-1.78732	0.0816969	0.492927	-4.46494	NOT
ZNF679	0.00230398	0.00950429	0.0683333	0.945871	0.987892	-5.92291	NOT
ZNF678	-0.0522265	0.0226793	-1.46266	0.151611	0.613354	-4.93366	NOT
ZNF677	-0.0189428	0.0113772	-0.923673	0.361364	0.789631	-5.52288	NOT
ZNF676	-0.0678059	0.0214736	-1.86709	0.0694549	0.465598	-4.33766	NOT
ZNF675	0.0276925	0.11152	0.423362	0.674368	0.928791	-5.83985	NOT
ZNF673	0.0725432	0.0208265	1.26958	0.211793	0.682971	-5.1729	NOT
ZNF672	0.0526504	0.06885	0.701632	0.487094	0.855565	-5.69189	NOT
ZNF671	0.201482	-0.00785966	2.49223	0.0170736	0.276168	-3.19169	NOT
ZNF670	0.00573585	0.00959893	0.178689	0.859111	0.969624	-5.90991	NOT
ZNF669	0.0333258	0.0348833	0.701983	0.486878	0.855268	-5.69166	NOT
ZNF668	-0.0343778	0.0073365	-0.398476	0.692463	0.934919	-5.84956	NOT
ZNF667	-0.0652629	0.0453713	-1.7062	0.0959624	0.520175	-4.58958	NOT
ZNF665	-0.00539968	0.0404209	-0.185311	0.85395	0.96885	-5.90876	NOT
ZNF664	0.0397449	-0.165638	0.26047	0.795878	0.956132	-5.8928	NOT
ZNF663	-0.0675773	0.00559908	-1.44267	0.157136	0.620959	-4.95984	NOT
ZNF662	-0.0919091	0.000387022	-3.63428	0.000806514	0.0838637	-0.562919	NOT
ZNF660	0.0438471	-0.00593911	1.29727	0.202196	0.672616	-5.14047	NOT
ZNF659	0.0233622	0.511017	0.107249	0.915144	0.980988	-5.91965	NOT
ZNF658	-0.0167152	-0.00791463	-0.791188	0.433642	0.828451	-5.62909	NOT
ZNF655	-0.118651	0.120283	-1.35834	0.182198	0.650601	-5.06671	NOT
ZNF654	-0.0190494	0.18256	-0.196605	0.845163	0.965453	-5.90671	NOT
ZNF653	0.214455	0.12278	2.82893	0.00735355	0.193492	-2.47837	NOT
ZNF652	-0.00551731	0.00502481	-0.250418	0.803585	0.957533	-5.89525	NOT
ZNF650	0.000784248	-0.0175227	0.0226839	0.982019	0.996773	-5.92489	NOT
ZNF649	0.063729	-0.00911994	1.64646	0.107743	0.542719	-4.67821	NOT
ZNF648	-0.0368364	0.0260211	-1.345	0.18643	0.655804	-5.08308	NOT
ZNF646	-0.0292361	0.0781973	-0.42627	0.672266	0.928097	-5.83868	NOT
ZNF645	0.0411975	0.0219485	1.2418	0.221763	0.694124	-5.20479	NOT
ZNF644	-0.0444643	0.0156054	-1.3287	0.191705	0.66132	-5.10289	NOT
ZNF643	0.0868284	0.0155094	2.7215	0.00967848	0.219842	-2.71245	NOT
ZNF642	0.0246871	0.00773242	0.856582	0.396934	0.810702	-5.57864	NOT
ZNF641	-0.155919	0.0173033	-1.18621	0.242748	0.713506	-5.26665	NOT
ZNF639	-0.0637373	0.00666557	-2.20354	0.0335578	0.354412	-3.7521	NOT
ZNF638	-0.178234	0.209775	-1.635	0.110134	0.546674	-4.69491	NOT
ZNF628	0.0201212	-0.0481604	0.63829	0.527033	0.874695	-5.73188	NOT
ZNF627	0.0947367	-0.00767297	1.41517	0.164992	0.630998	-4.99532	NOT
ZNF626	-0.0962697	-0.0815321	-1.36455	0.180255	0.647473	-5.05904	NOT
ZNF625	0.0398138	0.0646032	0.719126	0.476371	0.850851	-5.6802	NOT
ZNF624	0.00153081	0.162376	0.0189273	0.984996	0.997328	-5.92497	NOT
ZNF623	0.0212971	-0.0471037	0.735835	0.466255	0.847681	-5.66877	NOT
ZNF622	-0.02697	-0.0670738	-0.313107	0.755875	0.947443	-5.87843	NOT
ZNF621	-0.0365775	-0.220368	-0.373024	0.71116	0.938934	-5.85889	NOT
ZNF620	-0.0206731	0.00563382	-0.759326	0.452244	0.840087	-5.65227	NOT
ZNF619	0.036166	0.042912	0.533661	0.596619	0.904641	-5.78982	NOT
ZNF618	-0.0417076	0.0889259	-0.563293	0.576475	0.896857	-5.77444	NOT
ZNF616	0.024147	-0.263463	0.18147	0.856943	0.969117	-5.90943	NOT
ZNF615	0.0977962	-0.0674237	1.32107	0.194215	0.663811	-5.11209	NOT
ZNF614	0.0867815	-0.02652	1.26108	0.214806	0.686655	-5.18272	NOT
ZNF613	0.0124544	-0.00732047	0.380279	0.705811	0.938121	-5.85629	NOT
ZNF611	-0.0177368	0.0427412	-0.621838	0.537684	0.87814	-5.74166	NOT
ZNF610	-0.00599256	-0.00277437	-0.287413	0.775325	0.951671	-5.88578	NOT
ZNF609	0.101814	-0.183305	0.895324	0.376133	0.797782	-5.54693	NOT
ZNF608	-0.0117922	0.0294504	-0.424034	0.673882	0.928765	-5.83958	NOT
ZNF607	0.0526106	0.0108947	1.43838	0.158342	0.622591	-4.96542	NOT
ZNF606	0.0847259	0.00533023	2.40527	0.0210275	0.299404	-3.36578	NOT
ZNF605	-0.0192414	-0.0363529	-0.415499	0.680065	0.930886	-5.84298	NOT
ZNF600	0.140039	0.480724	0.565748	0.574822	0.896548	-5.77313	NOT
ZNF599	0.0049684	-0.00349794	0.190257	0.850099	0.96685	-5.90788	NOT
ZNF598	0.0206796	0.0163731	0.668964	0.507478	0.864498	-5.71298	NOT
ZNF597	0.15435	0.0348046	2.28692	0.0277381	0.331267	-3.59548	NOT
ZNF596	-0.0102691	-0.00767097	-0.381058	0.705238	0.937689	-5.85601	NOT
ZNF595	0.0430434	0.0114792	0.678212	0.501661	0.86234	-5.70711	NOT
ZNF593	0.228999	-0.149635	1.81852	0.0767075	0.481803	-4.41571	NOT
ZNF592	0.0461154	-0.0354415	1.26273	0.21422	0.686084	-5.18082	NOT
ZNF589	0.244993	-0.573275	0.985942	0.330268	0.770289	-5.46756	NOT
ZNF588	-0.0191302	-0.00404492	-0.632029	0.531073	0.876051	-5.73563	NOT
ZNF587	0.00439208	0.0206988	0.125847	0.900502	0.978339	-5.91758	NOT
ZNF586	0.157319	0.148878	1.70049	0.0970383	0.522583	-4.59816	NOT
ZNF585B	0.051254	-0.15469	0.586385	0.561012	0.889108	-5.76189	NOT
ZNF585A	0.0856311	0.161091	0.580324	0.56505	0.891471	-5.76523	NOT
ZNF584	0.0795385	-0.0235148	1.5847	0.121149	0.568584	-4.76699	NOT
ZNF583	-0.109301	0.205694	-0.923654	0.361373	0.789631	-5.5229	NOT
ZNF582	0.0409078	0.0122873	1.65766	0.105448	0.538899	-4.6618	NOT
ZNF581	0.284053	0.054782	2.46237	0.0183477	0.284229	-3.25196	NOT
ZNF580	0.0603265	0.00570172	1.80612	0.0786577	0.486683	-4.43535	NOT
ZNF579	0.0436877	-0.187539	0.349143	0.728869	0.940233	-5.86709	NOT
ZNF578	-0.094668	0.0188642	-3.06935	0.00390297	0.147656	-1.93442	NOT
ZNF577	-0.0215422	0.0559851	-0.361188	0.719917	0.939766	-5.86302	NOT
ZNF576	-0.0868723	-0.0587103	-1.35917	0.181939	0.649803	-5.06569	NOT
ZNF575	0.0222719	0.0156024	0.393244	0.696291	0.93595	-5.85153	NOT
ZNF574	0.0738668	-0.0464165	1.40371	0.168356	0.633951	-5.00993	NOT
ZNF573	-0.0274247	0.00463074	-0.239845	0.811712	0.958231	-5.89772	NOT
ZNF572	-0.0325644	0.0041119	-1.46765	0.150255	0.61154	-4.92707	NOT
ZNF571	-0.0357984	0.028437	-0.737094	0.465497	0.847217	-5.6679	NOT
ZNF570	-0.0468096	-0.0156583	-1.11444	0.271945	0.72898	-5.34264	NOT
ZNF57	0.00607162	0.00180885	0.232383	0.817461	0.959328	-5.8994	NOT
ZNF569	-0.0922028	0.0213023	-1.02617	0.311166	0.759454	-5.43	NOT
ZNF568	0.00878079	0.0440769	0.22846	0.820488	0.960311	-5.90026	NOT
ZNF567	-0.0114189	-0.00761893	-0.316094	0.753625	0.947162	-5.87754	NOT
ZNF566	-0.0206958	-0.0299284	-0.699489	0.488418	0.855866	-5.6933	NOT
ZNF565	0.0162547	0.21107	0.116122	0.908154	0.979318	-5.9187	NOT
ZNF564	0.176719	-0.0554772	2.88589	0.00634325	0.177855	-2.35194	NOT
ZNF563	0.0653603	0.0775346	1.28707	0.205692	0.676581	-5.15249	NOT
ZNF562	0.0499636	-0.0220506	0.28796	0.77491	0.951617	-5.88563	NOT
ZNF561	0.0132695	0.00985685	0.473882	0.638239	0.916593	-5.81835	NOT
ZNF560	0.0299422	-0.000218849	0.988442	0.329058	0.769521	-5.46526	NOT
ZNF559	0.0519125	-0.0334497	0.868895	0.390246	0.808442	-5.5687	NOT
ZNF558	0.0211324	-0.0538525	0.567634	0.573552	0.895797	-5.77212	NOT
ZNF557	-0.145466	0.274604	-1.19898	0.237806	0.708571	-5.25268	NOT
ZNF556	-0.0192623	0.091826	-0.295408	0.769256	0.950527	-5.88356	NOT
ZNF555	-0.0528418	0.0011999	-1.88565	0.0668424	0.457611	-4.3074	NOT
ZNF554	0.03667	0.0589515	0.803632	0.426504	0.826263	-5.61978	NOT
ZNF553	-0.0426194	-0.0206282	-1.5149	0.1379	0.59786	-4.86375	NOT
ZNF552	-0.0039693	0.0184133	-0.130279	0.897019	0.977481	-5.91704	NOT
ZNF551	-0.0206091	-0.00850967	-0.719541	0.476118	0.850851	-5.67992	NOT
ZNF550	0.00375195	-0.0234911	0.112354	0.911122	0.98006	-5.91912	NOT
ZNF549	0.00255757	-0.0426085	0.0580325	0.95402	0.990055	-5.92353	NOT
ZNF548	0.0617272	-0.175196	0.720546	0.475506	0.850851	-5.67924	NOT
ZNF547	-0.0431227	0.0130829	-1.37863	0.175903	0.64339	-5.04152	NOT
ZNF546	-0.0302165	0.00941871	-1.15004	0.257163	0.724958	-5.30549	NOT
ZNF545	0.15033	-0.206412	1.32304	0.193564	0.663707	-5.10972	NOT
ZNF544	0.130562	-0.0992883	1.84392	0.0728388	0.472867	-4.37511	NOT
ZNF543	0.0386543	0.00159775	1.00497	0.321137	0.767319	-5.44997	NOT
ZNF542	-0.0189819	0.0723529	-0.41007	0.684009	0.931831	-5.84511	NOT
ZNF541	0.0485409	0.0084135	1.43322	0.1598	0.624225	-4.9721	NOT
ZNF540	-0.0323796	0.0117653	-1.10291	0.276858	0.732903	-5.35443	NOT
ZNF536	-0.14057	0.142987	-1.65634	0.105717	0.539188	-4.66374	NOT
ZNF533	0.0203145	0.019631	0.683494	0.498355	0.861724	-5.70372	NOT
ZNF532	-0.112083	-0.0650438	-1.75326	0.0874523	0.504621	-4.51786	NOT
ZNF530	0.0180143	0.00518249	0.617499	0.540512	0.879648	-5.7442	NOT
ZNF529	0.0290051	-0.0309483	0.57346	0.569641	0.894363	-5.76898	NOT
ZNF528	-0.00383742	0.0166949	-0.120875	0.904413	0.978953	-5.91817	NOT
ZNF526	0.00385093	0.431745	0.0168075	0.986676	0.997636	-5.925	NOT
ZNF524	0.127595	-0.0446363	1.28231	0.207339	0.679589	-5.15807	NOT
ZNF521	0.00633456	0.0901463	0.0771126	0.93893	0.986529	-5.9223	NOT
ZNF519	-0.00364782	-0.0345211	-0.0903865	0.928445	0.983291	-5.92124	NOT
ZNF518	-0.00628961	-0.0419667	-0.101182	0.919927	0.980988	-5.92025	NOT
ZNF517	-0.00043137	-0.0376741	-0.00850906	0.993254	0.998851	-5.9251	NOT
ZNF514	-0.0216095	0.00882667	-0.519438	0.606405	0.908022	-5.79691	NOT
ZNF513	-0.0960722	0.005025	-1.26301	0.21412	0.686035	-5.1805	NOT
ZNF512	0.0666885	-0.0128847	1.43654	0.158862	0.623287	-4.9678	NOT
ZNF511	0.196565	0.076	2.47691	0.0177167	0.280783	-3.22267	NOT
ZNF510	-0.050849	0.0496504	-1.157	0.254345	0.722984	-5.29811	NOT
ZNF509	-0.120189	0.225551	-1.01153	0.318027	0.764584	-5.44383	NOT
ZNF508	-0.12124	0.224244	-1.00734	0.320012	0.766606	-5.44776	NOT
ZNF507	-0.0221377	0.00695073	-0.79872	0.429313	0.826874	-5.62347	NOT
ZNF503	0.101256	-0.162216	0.677759	0.501945	0.86244	-5.7074	NOT
ZNF502	0.0313644	-0.0233568	1.36505	0.180099	0.647298	-5.05842	NOT
ZNF501	-0.00554769	0.00486667	-0.2373	0.813672	0.958529	-5.8983	NOT
ZNF500	0.0268113	0.215367	0.201707	0.8412	0.964241	-5.90574	NOT
ZNF498	-0.0840031	0.0924432	-1.08051	0.286584	0.739711	-5.37701	NOT
ZNF497	0.0210754	0.0600658	0.39773	0.693008	0.934962	-5.84984	NOT
ZNF496	-0.0605297	-0.00538629	-1.63395	0.110356	0.547179	-4.69643	NOT
ZNF493	0.0242796	0.0148169	0.838998	0.406608	0.816298	-5.59258	NOT
ZNF491	-0.0106969	0.0548093	-0.219256	0.8276	0.961675	-5.90222	NOT
ZNF490	0.00392034	0.00800406	0.173171	0.863417	0.971206	-5.91084	NOT
ZNF488	-0.0935195	0.0290621	-2.8466	0.00702517	0.187996	-2.43932	NOT
ZNF485	0.0383564	-0.10831	0.63758	0.52749	0.874936	-5.73231	NOT
ZNF484	0.0337212	-0.0696203	0.519391	0.606438	0.908022	-5.79693	NOT
ZNF483	-0.0622654	0.0473389	-1.22653	0.227388	0.699471	-5.22204	NOT
ZNF480	-0.0510851	-0.123395	-0.69072	0.493852	0.859799	-5.69904	NOT
ZNF474	0.0487582	0.0652259	0.986631	0.329935	0.770115	-5.46692	NOT
ZNF473	-0.0251362	0.0173932	-0.652173	0.518133	0.869976	-5.72343	NOT
ZNF471	0.0203903	0.186301	0.167849	0.867573	0.972594	-5.9117	NOT
ZNF470	0.149395	-0.0481167	2.63965	0.0118879	0.239033	-2.8868	NOT
ZNF468	0.0239939	0.20215	0.175652	0.861481	0.970409	-5.91042	NOT
ZNF467	-0.749445	0.452824	-2.62403	0.012359	0.243132	-2.91966	DOWN
ZNF462	0.0704316	0.340475	0.430074	0.66952	0.927722	-5.83713	NOT
ZNF460	0.00703997	-0.0120665	0.227543	0.821196	0.960471	-5.90046	NOT
ZNF454	0.0445747	0.0953495	0.58004	0.56524	0.891538	-5.76539	NOT
ZNF452	0.0115137	0.0341673	0.280312	0.780727	0.952332	-5.8877	NOT
ZNF451	-0.0273013	0.0460051	-0.799595	0.428812	0.826874	-5.62282	NOT
ZNF45	0.101212	-0.150685	1.18529	0.243109	0.713818	-5.26765	NOT
ZNF449	-0.0105776	0.0198025	-0.364665	0.717341	0.939317	-5.86182	NOT
ZNF446	0.0929016	-0.134882	1.03243	0.308263	0.757373	-5.42403	NOT
ZNF445	0.0141589	-0.00545415	0.655829	0.515803	0.868437	-5.72118	NOT
ZNF444	0.100826	-0.195084	0.970137	0.337985	0.777035	-5.48192	NOT
ZNF443	-0.0275406	0.000264736	-0.984566	0.330935	0.770781	-5.46881	NOT
ZNF442	0.00987213	-0.0355224	0.22075	0.826444	0.961073	-5.90191	NOT
ZNF441	-0.0706882	0.0439751	-2.01652	0.0507026	0.4182	-4.08709	NOT
ZNF440	0.0129337	-0.0095118	0.464102	0.645167	0.919257	-5.8227	NOT
ZNF44	-0.0278331	-0.0024757	-0.819249	0.417646	0.82456	-5.60791	NOT
ZNF439	-0.0140471	0.00109869	-0.442938	0.660269	0.924607	-5.8318	NOT
ZNF438	-0.578055	0.207126	-2.93331	0.00560263	0.169578	-2.2455	DOWN
ZNF436	-0.0144478	0.112332	-0.168771	0.866853	0.972201	-5.91155	NOT
ZNF434	-0.0433692	0.0230277	-0.75969	0.452029	0.839859	-5.65201	NOT
ZNF433	-0.0165828	0.0273161	-0.448632	0.656192	0.923704	-5.82939	NOT
ZNF432	-0.0394238	0.0671059	-0.55473	0.582262	0.898624	-5.77897	NOT
ZNF431	0.0399629	0.0233508	1.30541	0.199437	0.669139	-5.13081	NOT
ZNF430	0.0179076	0.0135854	0.705094	0.484962	0.854482	-5.6896	NOT
ZNF43	-0.0574784	0.00208468	-1.78733	0.0816947	0.492927	-4.46492	NOT
ZNF429	-0.120503	0.0372164	-2.25414	0.0299086	0.34058	-3.65757	NOT
ZNF428	0.256888	-0.188093	1.74808	0.0883576	0.506886	-4.52584	NOT
ZNF426	0.108877	-0.0470175	1.74486	0.0889235	0.506942	-4.53079	NOT
ZNF425	0.0123373	0.013419	0.457772	0.649669	0.920431	-5.82546	NOT
ZNF423	0.0202783	-0.00150241	0.7905	0.434039	0.828689	-5.6296	NOT
ZNF420	0.0230612	-0.00945087	0.940596	0.352729	0.78434	-5.50819	NOT
ZNF419	0.0504307	-0.0159819	0.875444	0.386718	0.805956	-5.56337	NOT
ZNF418	0.039383	0.0181009	1.34916	0.185102	0.65343	-5.07799	NOT
ZNF417	-0.113672	0.0317414	-1.05948	0.295929	0.747532	-5.39782	NOT
ZNF416	0.078165	-0.0452854	1.22082	0.229517	0.700924	-5.22844	NOT
ZNF415	0.0246816	0.0403346	0.631833	0.5312	0.876051	-5.73575	NOT
ZNF414	0.051426	-0.0391912	1.09437	0.280539	0.735903	-5.36309	NOT
ZNF410	-0.0610597	0.0849228	-0.552016	0.584102	0.899313	-5.78039	NOT
ZNF41	-0.0123091	0.0339346	-0.365394	0.716801	0.939317	-5.86157	NOT
ZNF408	-0.0637535	-0.0916771	-0.748075	0.458924	0.843609	-5.66023	NOT
ZNF407	0.0360743	-0.00113619	0.778486	0.441003	0.832597	-5.63844	NOT
ZNF404	0.0406809	-0.00600453	1.34033	0.187933	0.657935	-5.08879	NOT
ZNF403	0.145792	-0.00185533	2.6284	0.0122256	0.241815	-2.91049	NOT
ZNF398	-0.011472	0.219337	-0.0953564	0.924522	0.981765	-5.9208	NOT
ZNF397	-0.00615083	0.0318858	-0.119567	0.905443	0.978977	-5.91832	NOT
ZNF396	0.0056578	-0.00256716	0.214553	0.831239	0.96253	-5.90319	NOT
ZNF395	0.370498	0.582	1.54138	0.131337	0.586089	-4.82749	NOT
ZNF394	-0.103412	0.0727063	-1.16324	0.251833	0.721593	-5.29145	NOT
ZNF385	0.184743	-0.0877399	1.47986	0.146982	0.609089	-4.91089	NOT
ZNF384	0.195434	-0.0823867	2.3751	0.022582	0.30825	-3.42513	NOT
ZNF383	-0.0349098	0.0238178	-1.44623	0.156141	0.620819	-4.9552	NOT
ZNF382	0.00933766	-0.0129831	0.44751	0.656995	0.923734	-5.82987	NOT
ZNF37A	0.0674121	0.0997763	0.771614	0.445015	0.834866	-5.64344	NOT
ZNF367	-0.0349247	0.0288904	-0.559292	0.579175	0.897534	-5.77656	NOT
ZNF366	0.155033	-0.013521	2.68989	0.0104824	0.228602	-2.7802	NOT
ZNF365	0.0423184	0.107044	0.505879	0.615803	0.910766	-5.80349	NOT
ZNF364	-0.0571154	-0.0230566	-0.67518	0.503564	0.862701	-5.70904	NOT
ZNF358	0.238793	0.0333816	3.1279	0.00333279	0.13721	-1.79804	NOT
ZNF354C	-0.00591834	0.0193203	-0.307112	0.7604	0.948753	-5.8802	NOT
ZNF354B	0.00895187	0.0202918	0.304297	0.762528	0.949026	-5.88102	NOT
ZNF354A	0.0527838	-0.00923462	1.44767	0.15574	0.620193	-4.95332	NOT
ZNF350	0.0277662	-0.0521232	0.608476	0.546417	0.881516	-5.74942	NOT
ZNF35	-0.0201502	-0.196635	-0.240098	0.811518	0.958231	-5.89766	NOT
ZNF347	0.0542029	-0.0324595	1.75776	0.0866725	0.503208	-4.51091	NOT
ZNF346	-0.0304905	0.0191056	-0.750915	0.457232	0.843609	-5.65823	NOT
ZNF345	0.0157365	0.0348643	0.351854	0.726851	0.940233	-5.86618	NOT
ZNF343	0.0959514	-0.238326	0.910259	0.368304	0.793985	-5.53435	NOT
ZNF342	0.234886	0.265831	2.26461	0.0291991	0.338086	-3.6378	NOT
ZNF341	-0.0179447	-0.00916345	-0.255809	0.799449	0.95669	-5.89395	NOT
ZNF34	0.211847	-0.0528568	2.42127	0.0202427	0.295157	-3.33407	NOT
ZNF33B	-0.00623026	0.0946485	-0.0745963	0.940919	0.987014	-5.92248	NOT
ZNF33A	-0.0135798	0.035627	-0.391638	0.697468	0.936461	-5.85213	NOT
ZNF337	-0.0804362	-0.197419	-0.632305	0.530895	0.876051	-5.73547	NOT
ZNF335	0.0406914	0.134466	0.459826	0.648207	0.920124	-5.82457	NOT
ZNF334	0.00876941	0.0349623	0.198702	0.843533	0.964727	-5.90631	NOT
ZNF333	0.0290362	-0.00513667	0.734128	0.467282	0.848054	-5.66995	NOT
ZNF331	0.00241932	-0.052344	0.0373305	0.970413	0.994285	-5.92447	NOT
ZNF330	-0.103144	-0.118329	-1.22923	0.226385	0.698565	-5.219	NOT
ZNF329	0.257561	-0.186241	1.94163	0.0594655	0.439646	-4.21462	NOT
ZNF326	0.00984299	0.0246825	0.291342	0.772341	0.950527	-5.88469	NOT
ZNF324B	0.060483	-0.0431478	1.17613	0.246708	0.717175	-5.27759	NOT
ZNF324	0.0683334	0.180278	0.519084	0.606649	0.908022	-5.79708	NOT
ZNF323	-0.0482173	0.0614056	-0.877396	0.38567	0.805283	-5.56177	NOT
ZNF322B	-0.0688451	0.0646818	-1.16985	0.249196	0.720056	-5.28436	NOT
ZNF322A	0.00793322	-0.019969	0.275898	0.78409	0.953102	-5.88886	NOT
ZNF320	-0.0110195	-0.0412668	-0.34572	0.73142	0.940818	-5.86822	NOT
ZNF32	0.100716	-0.102391	1.08698	0.283752	0.738463	-5.37054	NOT
ZNF319	-0.23967	0.0777614	-2.3118	0.0261855	0.328146	-3.54789	NOT
ZNF318	-0.0859116	-0.0354477	-1.03637	0.306445	0.755947	-5.42025	NOT
ZNF317	0.164484	-0.122673	2.14521	0.0382517	0.374375	-3.85906	NOT
ZNF313	-0.0640181	-0.0735131	-0.62511	0.535557	0.877388	-5.73974	NOT
ZNF311	0.00913014	0.0448703	0.116588	0.907787	0.979318	-5.91865	NOT
ZNF304	0.0522564	0.000695374	1.24624	0.220145	0.692262	-5.19973	NOT
ZNF302	0.0187552	0.0228189	0.749945	0.457809	0.843609	-5.65892	NOT
ZNF300	-0.0124176	-0.00124536	-0.41643	0.679389	0.930756	-5.84261	NOT
ZNF30	0.0214514	-0.0307534	0.418935	0.677573	0.929732	-5.84162	NOT
ZNF3	0.106388	0.0914896	1.1401	0.26123	0.725466	-5.31597	NOT
ZNF295	-0.0778004	-0.0417241	-1.38555	0.173794	0.640966	-5.03285	NOT
ZNF294	-0.0630614	-0.0795323	-0.707641	0.483396	0.853932	-5.68791	NOT
ZNF291	0.03023	0.106327	0.381067	0.705232	0.937689	-5.85601	NOT
ZNF289	0.109124	-0.0215729	1.70828	0.0955721	0.519297	-4.58645	NOT
ZNF287	-0.121916	0.132455	-0.986895	0.329806	0.770071	-5.46668	NOT
ZNF286A	-0.000945419	-0.0390821	-0.0210863	0.983285	0.99684	-5.92492	NOT
ZNF285A	0.0258122	-0.0342556	0.783652	0.438001	0.832146	-5.63465	NOT
ZNF282	0.0288582	-0.111168	0.313582	0.755518	0.947443	-5.87829	NOT
ZNF281	-0.277195	0.1321	-1.96042	0.057153	0.435699	-4.183	NOT
ZNF28	0.0337687	-0.124828	0.501071	0.619151	0.910838	-5.80579	NOT
ZNF277P	-0.215133	0.00534137	-2.15971	0.0370336	0.37001	-3.83268	NOT
ZNF276	-0.230326	0.173649	-1.74375	0.0891185	0.506942	-4.53248	NOT
ZNF274	-0.0432259	0.0671321	-0.657135	0.514972	0.867922	-5.72037	NOT
ZNF273	-0.00129707	0.0181721	-0.0435231	0.965508	0.993678	-5.92423	NOT
ZNF271	-0.148505	-0.0888392	-2.07004	0.0451493	0.399674	-3.9936	NOT
ZNF268	0.0593639	-0.0512494	1.15524	0.255054	0.723298	-5.29998	NOT
ZNF267	-0.0523507	0.0108912	-1.74627	0.0886754	0.506942	-4.52862	NOT
ZNF266	0.0666038	-0.0827927	0.696213	0.490444	0.857393	-5.69546	NOT
ZNF264	-0.0348713	0.0103011	-0.472918	0.63892	0.9171	-5.81878	NOT
ZNF263	0.0718868	0.00804511	1.11264	0.272706	0.729034	-5.34448	NOT
ZNF260	0.156293	-0.141696	1.4905	0.144176	0.606756	-4.89668	NOT
ZNF26	0.0453092	-0.101094	0.526758	0.601359	0.906022	-5.79328	NOT
ZNF259	0.113425	-0.0840116	1.39384	0.171297	0.637936	-5.02243	NOT
ZNF257	-0.0318519	-0.0145033	-1.4627	0.1516	0.613354	-4.93361	NOT
ZNF256	0.00187096	-0.0382682	0.0462597	0.96334	0.993078	-5.92412	NOT
ZNF254	0.0146859	0.0285152	0.529868	0.599222	0.905124	-5.79173	NOT
ZNF253	0.00180845	0.0276196	0.0719246	0.943031	0.987014	-5.92267	NOT
ZNF250	0.0544935	0.117905	0.630194	0.53226	0.876051	-5.73672	NOT
ZNF25	-0.092526	-0.21489	-0.695341	0.490984	0.857528	-5.69603	NOT
ZNF248	-0.0126592	-0.0194347	-0.308609	0.759269	0.948735	-5.87977	NOT
ZNF24	-0.177149	0.0326843	-1.97234	0.0557257	0.43169	-4.1628	NOT
ZNF239	0.0771227	0.00892389	2.26152	0.0294072	0.3389	-3.64365	NOT
ZNF238	-0.0563805	0.0569925	-1.76042	0.086215	0.502575	-4.50681	NOT
ZNF236	0.00680686	0.0193718	0.272776	0.786472	0.954065	-5.88968	NOT
ZNF235	0.0112896	-0.158424	0.139127	0.890069	0.976114	-5.91591	NOT
ZNF234	-0.0603883	0.0160267	-0.756448	0.453948	0.840853	-5.65432	NOT
ZNF233	-0.0455948	0.0104353	-2.07968	0.0442072	0.397042	-3.97655	NOT
ZNF232	-0.00463156	-0.0945497	-0.108434	0.91421	0.980774	-5.91953	NOT
ZNF230	-0.00846212	-0.0109782	-0.186536	0.852996	0.968762	-5.90855	NOT
ZNF23	-0.0187887	-0.11811	-0.237988	0.813142	0.958424	-5.89814	NOT
ZNF229	-0.0152595	0.0070511	-0.695252	0.491039	0.857528	-5.69609	NOT
ZNF228	0.0368277	-0.037668	0.68242	0.499026	0.861724	-5.70441	NOT
ZNF227	0.0101528	0.0881791	0.128757	0.898215	0.977694	-5.91723	NOT
ZNF226	-0.16255	0.240124	-1.25519	0.216913	0.688979	-5.18949	NOT
ZNF225	0.0759476	0.0245128	1.77469	0.0837918	0.497962	-4.48466	NOT
ZNF224	-0.0199022	-0.0501946	-0.342074	0.73414	0.940855	-5.86941	NOT
ZNF223	0.0290583	0.87872	0.0738386	0.941518	0.987014	-5.92254	NOT
ZNF222	-0.0151333	0.0100276	-0.539858	0.592379	0.903337	-5.78667	NOT
ZNF221	0.00951592	0.00931856	0.589032	0.559252	0.888342	-5.76042	NOT
ZNF22	-0.0384073	-0.0500018	-0.420923	0.676133	0.929063	-5.84083	NOT
ZNF219	0.112905	0.0845704	0.937925	0.354083	0.785446	-5.51052	NOT
ZNF217	-0.0446955	0.00858182	-0.395367	0.694736	0.93554	-5.85073	NOT
ZNF215	0.0451386	0.00954903	1.22621	0.227507	0.699471	-5.2224	NOT
ZNF214	0.0105719	-0.0310168	0.357236	0.72285	0.939809	-5.86437	NOT
ZNF213	-0.0586087	-0.0505281	-0.672943	0.504971	0.863235	-5.71046	NOT
ZNF212	0.155317	-0.0816737	2.68475	0.0106188	0.228696	-2.79117	NOT
ZNF211	0.242676	0.0248045	1.99724	0.0528442	0.42511	-4.1203	NOT
ZNF208	-0.0410895	0.0559355	-1.30651	0.199069	0.669139	-5.12951	NOT
ZNF207	0.104479	0.0665514	2.00761	0.0516827	0.421532	-4.10247	NOT
ZNF205	-0.0901052	-0.0839774	-1.49557	0.142853	0.604962	-4.88988	NOT
ZNF202	0.0301972	-0.100063	0.513895	0.610239	0.909163	-5.79962	NOT
ZNF200	-0.539599	0.264666	-3.14172	0.00321016	0.134598	-1.76562	DOWN
ZNF20	0.143255	-0.0137851	2.38022	0.022311	0.307752	-3.41509	NOT
ZNF2	0.00569197	0.0341863	0.106765	0.915526	0.980988	-5.9197	NOT
ZNF197	0.00366131	-0.0118486	0.106339	0.915861	0.980988	-5.91974	NOT
ZNF195	-0.0706247	-0.112808	-1.15246	0.256179	0.724089	-5.30292	NOT
ZNF193	0.17937	-0.0597621	2.05217	0.0469408	0.404251	-4.02502	NOT
ZNF192	-0.0711487	0.0416755	-1.71748	0.0938612	0.51667	-4.57253	NOT
ZNF19	0.00703592	-0.00264453	0.206191	0.83772	0.963082	-5.90487	NOT
ZNF189	-0.0874517	-0.00731742	-2.33378	0.0248794	0.320177	-3.50553	NOT
ZNF187	0.0345428	0.107383	0.344082	0.732641	0.940818	-5.86875	NOT
ZNF185	-0.283101	-0.132097	-2.2715	0.028741	0.33544	-3.62477	NOT
ZNF184	-0.00171111	-0.0488976	-0.037481	0.970294	0.994285	-5.92447	NOT
ZNF182	0.0301674	0.070509	0.514691	0.609688	0.90887	-5.79923	NOT
ZNF181	0.0721923	0.0228512	3.24824	0.00239872	0.118944	-1.5132	NOT
ZNF180	-0.151584	0.247555	-1.12235	0.268607	0.728025	-5.33447	NOT
ZNF18	-0.159324	-0.093102	-2.21491	0.0327055	0.35091	-3.73102	NOT
ZNF179	-0.0464254	0.125915	-0.605361	0.548462	0.882901	-5.75121	NOT
ZNF177	0.0188414	-0.0370926	0.36144	0.71973	0.939766	-5.86293	NOT
ZNF175	-0.0366872	-0.0758474	-0.702883	0.486323	0.855036	-5.69106	NOT
ZNF174	0.04538	-0.0172298	1.70695	0.0958199	0.519843	-4.58844	NOT
ZNF17	0.077616	-0.113224	0.894677	0.376474	0.797803	-5.54747	NOT
ZNF169	0.0200356	0.0918209	0.265447	0.79207	0.955588	-5.89156	NOT
ZNF167	0.0558565	0.0590258	1.37344	0.177498	0.644954	-5.048	NOT
ZNF165	0.0490514	0.0269136	1.44418	0.156714	0.620839	-4.95788	NOT
ZNF160	-0.0334918	0.674754	-0.104895	0.916999	0.980988	-5.91989	NOT
ZNF16	-0.0174323	-0.0108639	-0.715391	0.478649	0.851531	-5.68272	NOT
ZNF157	-0.0814997	0.0897467	-1.40838	0.16698	0.632236	-5.00399	NOT
ZNF155	-0.071899	0.0414287	-1.9919	0.0534504	0.425206	-4.12944	NOT
ZNF154	0.0819617	0.0576057	1.64621	0.107795	0.542761	-4.67858	NOT
ZNF148	-0.0304489	-0.0910331	-0.208559	0.835883	0.96253	-5.9044	NOT
ZNF146	-0.043599	0.122303	-0.452272	0.65359	0.922506	-5.82784	NOT
ZNF143	-0.0378972	0.270474	-0.261717	0.794923	0.955809	-5.89249	NOT
ZNF142	0.202572	-0.038834	3.07097	0.00388608	0.147631	-1.93068	NOT
ZNF141	-0.00303069	0.00978669	-0.105706	0.91636	0.980988	-5.91981	NOT
ZNF140	-0.0011036	-0.00375224	-0.0300027	0.976219	0.995449	-5.92471	NOT
ZNF14	-0.0188685	0.965596	-0.0391698	0.968956	0.994285	-5.9244	NOT
ZNF138	0.0506861	0.0509986	1.23444	0.224459	0.696653	-5.21312	NOT
ZNF137	0.0470698	0.186519	0.37869	0.706981	0.938368	-5.85686	NOT
ZNF136	0.00930371	0.0202129	0.390091	0.698602	0.936461	-5.8527	NOT
ZNF135	-0.0678533	0.103509	-0.711281	0.481163	0.85312	-5.68548	NOT
ZNF134	0.0707278	-0.105898	1.45848	0.152752	0.614276	-4.93916	NOT
ZNF133	0.06509	-0.226471	0.610295	0.545223	0.881278	-5.74838	NOT
ZNF132	0.162991	-0.0852961	3.08744	0.00371763	0.143326	-1.89244	NOT
ZNF124	0.0477565	-0.035323	1.17457	0.247322	0.717488	-5.27927	NOT
ZNF121	-0.0436116	0.0173279	-1.57997	0.12223	0.570931	-4.77367	NOT
ZNF12	-0.00949986	0.000738073	-0.377956	0.707522	0.938802	-5.85713	NOT
ZNF117	0.0493343	0.0220957	2.04554	0.0476219	0.406652	-4.03664	NOT
ZNF114	-0.0132947	0.044267	-0.271315	0.787587	0.954493	-5.89006	NOT
ZNF101	-0.0532329	-0.0812528	-0.921422	0.362522	0.790227	-5.52482	NOT
ZNF100	-0.0572177	0.00236884	-2.18881	0.0346925	0.360536	-3.77932	NOT
ZNF10	-0.00233991	0.0222716	-0.0348003	0.972417	0.994895	-5.92456	NOT
ZMYND8	-0.0248675	-0.0441965	-0.646028	0.522063	0.871786	-5.72719	NOT
ZMYND19	0.0699134	-0.1264	0.754376	0.455176	0.842003	-5.65579	NOT
ZMYND17	-0.0115129	-0.0287138	-0.324921	0.746986	0.945102	-5.87485	NOT
ZMYND15	0.137986	-0.126516	1.0734	0.28972	0.741576	-5.38409	NOT
ZMYND12	0.207254	0.0268801	1.74171	0.0894809	0.506942	-4.53562	NOT
ZMYND11	-0.0167283	0.0203751	-0.529897	0.599202	0.905124	-5.79171	NOT
ZMYND10	0.577778	0.631234	1.70901	0.0954343	0.518906	-4.58534	NOT
ZMYM6	0.0686829	-0.182927	0.466722	0.643308	0.918645	-5.82154	NOT
ZMYM5	-0.0234668	-0.0173263	-0.322457	0.748837	0.945503	-5.87561	NOT
ZMYM4	0.0227811	-0.0871811	0.388317	0.699903	0.936671	-5.85336	NOT
ZMYM3	-0.0643674	0.0132851	-1.65862	0.105253	0.538899	-4.66039	NOT
ZMYM2	-0.103324	-0.034173	-1.19202	0.240489	0.711068	-5.2603	NOT
ZMYM1	0.0227239	-0.142066	0.34397	0.732725	0.940818	-5.86879	NOT
ZMPSTE24	-0.123146	-0.158893	-1.09787	0.279027	0.734465	-5.35955	NOT
ZMIZ2	-0.141182	-0.0752781	-1.89365	0.065742	0.455648	-4.29427	NOT
ZMIZ1	-0.108032	0.179554	-0.851075	0.399948	0.812703	-5.58303	NOT
ZMAT5	-0.00999798	-0.062741	-0.182129	0.856429	0.969062	-5.90932	NOT
ZMAT4	-0.0584517	0.260404	-0.393878	0.695827	0.93595	-5.85129	NOT
ZMAT3	0.245288	-0.0195867	1.91379	0.0630425	0.448652	-4.26104	NOT
ZMAT2	0.035751	-0.00209978	0.47895	0.634662	0.915318	-5.81606	NOT
ZMAT1	-0.0594979	0.238564	-0.38453	0.702685	0.936932	-5.85475	NOT
ZKSCAN5	-0.0466407	0.0670829	-0.630813	0.53186	0.876051	-5.73636	NOT
ZKSCAN4	0.0814396	-0.133994	0.964034	0.340997	0.778345	-5.48741	NOT
ZKSCAN3	0.0100578	-0.0712151	0.218089	0.828502	0.962109	-5.90246	NOT
ZKSCAN2	0.0413177	-0.119945	0.752914	0.456044	0.842673	-5.65682	NOT
ZKSCAN1	0.0426992	0.038708	1.02114	0.313512	0.761795	-5.43477	NOT
ZIM3	-0.0128091	0.010972	-0.318311	0.751955	0.947074	-5.87687	NOT
ZIM2	-0.0246562	0.14636	-0.323723	0.747886	0.945224	-5.87522	NOT
ZIK1	0.160529	-0.0251349	2.15396	0.0375122	0.371048	-3.84315	NOT
ZIC5	-0.0171613	-0.0243735	-0.588661	0.559499	0.888342	-5.76063	NOT
ZIC4	0.00236637	0.025549	0.0593704	0.952962	0.989799	-5.92345	NOT
ZIC3	-0.0919864	0.0672835	-1.39952	0.1696	0.635503	-5.01525	NOT
ZIC2	0.0296478	-0.0294848	0.966137	0.339957	0.777552	-5.48552	NOT
ZIC1	-0.0331461	0.00148938	-1.28537	0.206279	0.677924	-5.15448	NOT
ZHX3	-0.0404154	-0.0709031	-0.718901	0.476508	0.850851	-5.68035	NOT
ZHX2	-0.155041	0.354946	-0.989708	0.328447	0.769521	-5.4641	NOT
ZHX1	-0.0490294	0.00990454	-1.51551	0.137745	0.59786	-4.86292	NOT
ZH2C2	-0.0390991	0.0313871	-1.55836	0.127265	0.580199	-4.80395	NOT
ZGPAT	-0.0350326	0.0212405	-0.730822	0.469277	0.848551	-5.67222	NOT
ZG16	-0.0493566	-0.016124	-1.80455	0.0789092	0.487185	-4.43785	NOT
ZFYVE9	0.0276036	0.0910571	0.338454	0.736845	0.941521	-5.87058	NOT
ZFYVE28	-0.0995204	-0.0491754	-3.05371	0.00407022	0.149326	-1.97061	NOT
ZFYVE27	0.0485123	-0.00538067	1.88605	0.0667867	0.457557	-4.30674	NOT
ZFYVE26	-0.128377	-0.336114	-0.947854	0.349068	0.78294	-5.50181	NOT
ZFYVE21	0.137092	-0.0816537	1.12312	0.268284	0.728025	-5.33367	NOT
ZFYVE20	0.0564871	0.000203179	0.711964	0.480745	0.852892	-5.68502	NOT
ZFYVE19	0.0747431	-0.181135	0.73897	0.464371	0.847035	-5.6666	NOT
ZFYVE16	-0.155534	-0.0097891	-1.52729	0.134799	0.592783	-4.84686	NOT
ZFYVE1	-0.0620027	0.125471	-0.622188	0.537456	0.878055	-5.74146	NOT
ZFY	0.0119077	0.0249949	0.312998	0.755958	0.947443	-5.87847	NOT
ZFX	0.018972	-0.0958727	0.195682	0.84588	0.965575	-5.90688	NOT
ZFR	-0.0405722	-0.0877999	-0.471485	0.639934	0.91757	-5.81942	NOT
ZFPM2	-0.0360495	-0.000135528	-1.36826	0.1791	0.646752	-5.05444	NOT
ZFPM1	0.230518	0.0361198	2.03942	0.0482578	0.409392	-4.04733	NOT
ZFPL1	-0.045483	-0.141612	-0.61911	0.539461	0.879	-5.74326	NOT
ZFP91	0.0756436	-0.0201201	1.31878	0.194969	0.66383	-5.11484	NOT
ZFP90	-0.0365319	-0.294502	-0.254919	0.800132	0.95669	-5.89417	NOT
ZFP64	-8.34654e-05	-0.000416878	-0.00364773	0.997108	0.999209	-5.92513	NOT
ZFP42	0.0236464	0.123243	0.337828	0.737313	0.941662	-5.87078	NOT
ZFP41	-0.0232526	0.0119806	-0.921715	0.362371	0.790205	-5.52457	NOT
ZFP37	-0.00813908	-0.0624866	-0.165617	0.869318	0.97327	-5.91206	NOT
ZFP36L1	-0.227754	0.120062	-2.86573	0.00668506	0.182108	-2.39688	NOT
ZFP36	-0.439786	0.213779	-3.38476	0.00164103	0.112752	-1.18321	NOT
ZFP30	0.0367984	0.0282587	1.40765	0.167193	0.632854	-5.00492	NOT
ZFP3	0.0700516	-0.219105	0.676106	0.502982	0.862701	-5.70845	NOT
ZFP28	-0.00926679	0.0133076	-0.2588	0.797157	0.956664	-5.89322	NOT
ZFP2	0.0186267	0.0159328	0.569718	0.572152	0.895644	-5.771	NOT
ZFP161	-0.0106429	-0.0841764	-0.131076	0.896392	0.977272	-5.91694	NOT
ZFP14	-0.0524211	0.358688	-0.309643	0.758489	0.94815	-5.87946	NOT
ZFP106	0.0081028	-0.0607792	0.0895168	0.929131	0.983534	-5.92131	NOT
ZFP1	-0.0215398	0.0224735	-0.813122	0.421108	0.824726	-5.6126	NOT
ZFHX4	-0.0106711	0.0151543	-0.424969	0.673206	0.928415	-5.8392	NOT
ZFHX2	0.113663	0.245249	0.629514	0.532701	0.87644	-5.73713	NOT
ZFAT1	-0.0305563	0.0558265	-0.466754	0.643285	0.918645	-5.82153	NOT
ZFAND6	-0.0661017	0.121916	-0.495268	0.623203	0.911784	-5.80852	NOT
ZFAND5	-0.11784	0.0678731	-1.49927	0.141895	0.603445	-4.8849	NOT
ZFAND3	-0.115478	0.180299	-0.951789	0.347094	0.781703	-5.49833	NOT
ZFAND2B	0.0841514	0.0545583	1.12183	0.268829	0.728025	-5.33502	NOT
ZFAND2A	0.328228	0.26374	1.77603	0.0835686	0.497518	-4.48258	NOT
ZFAND1	0.145608	-0.0394675	1.68281	0.10044	0.529308	-4.6246	NOT
ZER1	0.187545	0.0335337	1.93864	0.0598419	0.439883	-4.21964	NOT
ZEB2	-0.379292	0.0288212	-2.93518	0.00557523	0.169578	-2.24129	NOT
ZEB1	0.0157119	0.0443856	0.359936	0.720846	0.939809	-5.86345	NOT
ZDHHC9	0.0191075	-0.0194944	0.437596	0.664105	0.926169	-5.83403	NOT
ZDHHC8	0.0115118	-0.278954	0.0698847	0.944644	0.987653	-5.92281	NOT
ZDHHC7	0.02048	-0.109738	0.229658	0.819563	0.960309	-5.9	NOT
ZDHHC6	0.0618769	-0.0461625	0.972872	0.336641	0.77631	-5.47945	NOT
ZDHHC5	0.0873658	-0.0245854	1.68713	0.0996004	0.527449	-4.61816	NOT
ZDHHC4	-0.0239432	0.0388997	-0.682519	0.498964	0.861724	-5.70435	NOT
ZDHHC3	-0.0539591	-0.162168	-0.730293	0.469596	0.848669	-5.67259	NOT
ZDHHC24	0.120157	-0.115007	1.35526	0.183171	0.651411	-5.07051	NOT
ZDHHC23	0.0227949	-0.00178262	0.494475	0.623758	0.911784	-5.8089	NOT
ZDHHC22	-0.0439139	0.0295349	-1.12234	0.268615	0.728025	-5.33449	NOT
ZDHHC21	0.0080991	0.0419314	0.293013	0.771073	0.950527	-5.88423	NOT
ZDHHC20	-0.0235231	-0.0202552	-0.733013	0.467955	0.848103	-5.67072	NOT
ZDHHC2	-0.0183697	0.0112828	-0.668211	0.507953	0.864773	-5.71345	NOT
ZDHHC19	0.156204	0.0449733	0.916092	0.365276	0.792349	-5.52938	NOT
ZDHHC18	-0.249786	0.433768	-1.10616	0.275467	0.730872	-5.35112	NOT
ZDHHC17	-0.0907089	-0.0437818	-1.20267	0.23639	0.70673	-5.24861	NOT
ZDHHC16	-0.0194823	0.0238867	-0.387333	0.700626	0.936671	-5.85372	NOT
ZDHHC15	0.0227504	0.0226988	0.801549	0.427694	0.826661	-5.62135	NOT
ZDHHC14	-0.12746	-0.0412766	-1.49804	0.142212	0.603927	-4.88655	NOT
ZDHHC13	0.0618494	0.0104211	1.18464	0.243364	0.714056	-5.26836	NOT
ZDHHC12	0.155771	-0.0454157	1.66617	0.10373	0.537914	-4.64926	NOT
ZDHHC11	-0.0218773	0.0217227	-0.255564	0.799637	0.95669	-5.89401	NOT
ZDHHC1	0.116355	0.0810763	1.132	0.26458	0.726642	-5.32445	NOT
ZCWPW1	0.0929149	0.0370377	1.05781	0.296683	0.747852	-5.39946	NOT
ZCRB1	0.0332959	-0.107132	0.49462	0.623657	0.911784	-5.80883	NOT
ZCD2	0.0382146	-0.151976	0.40693	0.686295	0.932221	-5.84633	NOT
ZCD1	-0.0659353	0.00674087	-1.64314	0.108433	0.543652	-4.68307	NOT
ZCCHC9	0.00612769	-0.103954	0.0729836	0.942194	0.987014	-5.9226	NOT
ZCCHC8	-0.00287413	0.0377613	-0.03472	0.972481	0.994897	-5.92456	NOT
ZCCHC7	-0.129616	-0.0505168	-2.63972	0.0118858	0.239033	-2.88665	NOT
ZCCHC6	-0.373542	0.329736	-2.12466	0.0400387	0.379808	-3.89622	NOT
ZCCHC5	0.0805877	0.0346117	2.8363	0.00721485	0.191196	-2.4621	NOT
ZCCHC3	0.202998	0.0102068	2.85466	0.00687993	0.185198	-2.42146	NOT
ZCCHC2	0.0677753	0.0424419	0.892813	0.37746	0.798342	-5.54903	NOT
ZCCHC17	0.13588	-0.0851112	1.94408	0.0591602	0.439075	-4.21052	NOT
ZCCHC16	-0.0317322	-0.00414849	-1.33313	0.190261	0.660261	-5.09753	NOT
ZCCHC14	-0.075218	-0.141483	-0.675511	0.503356	0.862701	-5.70883	NOT
ZCCHC13	-0.124709	0.231387	-1.04388	0.302998	0.75376	-5.41301	NOT
ZCCHC12	-0.0613997	0.2699	-0.500698	0.619411	0.910922	-5.80596	NOT
ZCCHC11	0.225758	0.0849371	1.73969	0.0898383	0.506942	-4.53871	NOT
ZCCHC10	-0.00601728	0.0468018	-0.122451	0.903174	0.978731	-5.91799	NOT
ZC3HC1	0.114555	-0.107014	1.50603	0.140154	0.601273	-4.87577	NOT
ZC3HAV1L	-0.0280981	0.0395405	-0.948312	0.348838	0.782839	-5.5014	NOT
ZC3HAV1	-0.260203	0.108891	-1.95817	0.0574254	0.43686	-4.18679	NOT
ZC3H8	-0.0102628	-0.0331459	-0.274513	0.785147	0.953377	-5.88923	NOT
ZC3H7B	0.0513048	-0.0122493	1.42287	0.162761	0.628545	-4.98545	NOT
ZC3H7A	-0.0877012	0.0653045	-0.988033	0.329256	0.769521	-5.46564	NOT
ZC3H6	-0.0509282	0.0124994	-2.20953	0.0331066	0.352802	-3.74101	NOT
ZC3H3	-0.0444238	0.0886349	-0.379935	0.706065	0.938171	-5.85642	NOT
ZC3H14	0.0565667	-0.0408699	1.10675	0.275212	0.730872	-5.35051	NOT
ZC3H13	-0.0858654	0.132665	-0.974692	0.335749	0.775263	-5.47781	NOT
ZC3H12B	0.0106274	0.10909	0.154652	0.877897	0.974437	-5.91373	NOT
ZC3H12A	-0.35544	0.484572	-1.55103	0.129011	0.58297	-4.81414	NOT
ZC3H11A	0.0153713	0.0324448	0.606939	0.547425	0.882329	-5.7503	NOT
ZC3H10	0.0411372	-0.0995662	0.564763	0.575484	0.896857	-5.77366	NOT
ZBTB9	0.162808	-0.181036	1.67351	0.102268	0.533985	-4.63841	NOT
ZBTB8OS	-0.0143335	0.0115601	-0.341043	0.73491	0.941163	-5.86974	NOT
ZBTB7B	-0.0383544	0.107435	-0.326734	0.745625	0.944922	-5.87429	NOT
ZBTB7A	-0.142172	0.221553	-1.26249	0.214305	0.686084	-5.1811	NOT
ZBTB6	-0.0117884	0.0177836	-0.320152	0.75057	0.946594	-5.87631	NOT
ZBTB5	0.1579	-0.119163	1.7395	0.0898717	0.506942	-4.53899	NOT
ZBTB48	0.133037	0.0903334	1.24623	0.220149	0.692262	-5.19974	NOT
ZBTB47	-0.0170521	-0.243743	-0.172186	0.864186	0.971545	-5.911	NOT
ZBTB46	0.33348	0.287593	2.29072	0.0274958	0.330477	-3.58824	NOT
ZBTB45	0.120878	-0.0872343	1.7415	0.0895166	0.506942	-4.53593	NOT
ZBTB43	0.0289166	-0.00773384	0.187779	0.852028	0.967873	-5.90832	NOT
ZBTB41	-0.0274747	-0.0013299	-1.13638	0.262766	0.725466	-5.31987	NOT
ZBTB40	-0.115176	0.0160549	-1.24596	0.220247	0.692438	-5.20005	NOT
ZBTB4	0.109692	-0.0414141	1.883	0.06721	0.457689	-4.31173	NOT
ZBTB39	-0.0233862	-0.0403329	-0.645318	0.522518	0.872036	-5.72763	NOT
ZBTB37	-0.0269079	0.0422523	-0.71921	0.47632	0.850851	-5.68014	NOT
ZBTB33	0.0667591	-0.131868	0.537644	0.593892	0.903919	-5.7878	NOT
ZBTB32	0.0690723	0.0904626	0.894722	0.376451	0.797803	-5.54743	NOT
ZBTB3	0.212051	-0.106211	2.48088	0.0175479	0.280555	-3.21465	NOT
ZBTB26	-0.0115053	-0.00161767	-0.329447	0.743589	0.943854	-5.87344	NOT
ZBTB25	-0.118423	0.0500169	-1.47452	0.148408	0.610116	-4.91799	NOT
ZBTB24	0.183146	-0.131701	2.44061	0.01933	0.28996	-3.29556	NOT
ZBTB22	-0.0914299	0.16295	-0.901984	0.372629	0.795969	-5.54135	NOT
ZBTB20	-0.0570508	0.187753	-0.397711	0.693022	0.934962	-5.84985	NOT
ZBTB2	-0.0117557	0.0133558	-0.385569	0.701921	0.936671	-5.85437	NOT
ZBTB17	-0.0587823	0.131139	-0.496553	0.622305	0.911665	-5.80792	NOT
ZBTB16	0.00600549	0.167269	0.0629087	0.950162	0.989065	-5.92325	NOT
ZBTB12	0.026603	-0.00906069	0.912687	0.367042	0.793708	-5.53229	NOT
ZBTB11	-0.0466772	-0.00926726	-2.15625	0.0373209	0.370498	-3.83898	NOT
ZBTB10	-0.0309577	0.0172806	-0.836054	0.408242	0.817698	-5.59489	NOT
ZBTB1	0.0499345	0.0231662	1.69672	0.0977572	0.523819	-4.60383	NOT
ZBP1	-0.574349	0.18854	-3.06157	0.00398541	0.147896	-1.95245	DOWN
ZBED5	0.0753121	-0.0185732	0.873112	0.387972	0.806849	-5.56527	NOT
ZBED4	0.0266238	-0.0936081	0.412917	0.68194	0.931582	-5.844	NOT
ZBED3	0.00380529	-0.0487551	0.0562742	0.955412	0.990345	-5.92363	NOT
ZBED2	-0.128352	0.104327	-1.12914	0.265769	0.72704	-5.32743	NOT
ZBED1	-0.105665	0.0199584	-1.7597	0.086339	0.502625	-4.50792	NOT
ZAR1	-0.00929089	0.0299512	-0.257564	0.798104	0.956664	-5.89352	NOT
ZAP70	-0.141354	0.0365684	-2.182	0.0352282	0.362994	-3.79186	NOT
ZAN	-0.0412946	0.00896289	-1.48746	0.144973	0.606934	-4.90074	NOT
ZAK	-0.0403017	0.00423252	-0.561234	0.577864	0.897534	-5.77554	NOT
ZADH2	0.0219647	0.0296348	0.145688	0.884922	0.975521	-5.91501	NOT
ZADH1	0.0190786	-0.00178734	0.486102	0.629628	0.914131	-5.81279	NOT
YY2	-0.0307996	0.0119494	-1.16665	0.250472	0.721593	-5.2878	NOT
YY1AP1	-0.0106662	0.160188	-0.111219	0.912016	0.980214	-5.91924	NOT
YY1	0.0954712	-0.0828716	0.758419	0.452781	0.840422	-5.65291	NOT
YWHAZ	-0.247039	0.103414	-1.81048	0.077968	0.484482	-4.42846	NOT
YWHAQ	0.0141161	-0.0701261	0.122794	0.902904	0.978731	-5.91794	NOT
YWHAH	0.263159	-0.137258	3.35555	0.0017809	0.112841	-1.25441	NOT
YWHAG	0.0313235	-0.00206512	1.10298	0.276828	0.732903	-5.35436	NOT
YWHAE	0.035084	-0.102201	0.405972	0.686993	0.932856	-5.8467	NOT
YWHAB	-0.0948465	-0.170798	-0.801864	0.427514	0.826661	-5.62111	NOT
YTHDF3	-0.141839	-0.0157672	-2.31704	0.0258688	0.327255	-3.53782	NOT
YTHDF2	-0.067842	-0.0744096	-1.06178	0.294895	0.746068	-5.39556	NOT
YTHDF1	0.0487335	-0.131901	0.632227	0.530945	0.876051	-5.73551	NOT
YTHDC2	0.0114124	-0.0406248	0.154035	0.87838	0.974616	-5.91382	NOT
YTHDC1	0.0617035	0.272186	0.44115	0.661552	0.924888	-5.83255	NOT
YSK4	0.0948424	0.177855	0.823145	0.415455	0.82274	-5.60491	NOT
YRDC	0.00441941	0.798136	0.0129874	0.989704	0.998373	-5.92506	NOT
YPEL5	-0.0396642	0.195081	-0.277537	0.782841	0.953102	-5.88843	NOT
YPEL4	0.169935	0.0367466	2.15308	0.0375866	0.371114	-3.84476	NOT
YPEL3	-0.19994	0.388445	-0.676184	0.502933	0.862701	-5.7084	NOT
YPEL2	0.0402746	-0.0275888	0.407538	0.685852	0.932142	-5.84609	NOT
YPEL1	0.0148407	-0.00450761	0.390376	0.698393	0.936461	-5.8526	NOT
YOD1	-0.0436579	0.150418	-0.338803	0.736584	0.941479	-5.87047	NOT
YME1L1	-0.0289073	-0.00732271	-0.288735	0.774321	0.951451	-5.88541	NOT
YKT6	0.111719	0.0532221	1.76643	0.0851878	0.500375	-4.4975	NOT
YIPF7	-0.0419597	0.0611752	-0.816166	0.419386	0.824726	-5.61027	NOT
YIPF6	-0.0574589	-0.0813262	-0.681914	0.499342	0.861724	-5.70473	NOT
YIPF5	-0.138607	0.090393	-2.10768	0.0415699	0.385397	-3.9267	NOT
YIPF4	-0.0101567	0.0285608	-0.200123	0.842429	0.964577	-5.90604	NOT
YIPF3	-0.142265	0.122494	-1.48157	0.146529	0.60838	-4.90861	NOT
YIPF2	0.0216648	-0.0165247	0.533192	0.596941	0.904641	-5.79005	NOT
YIPF1	-0.0860781	-0.0210983	-1.63486	0.110164	0.546674	-4.69511	NOT
YIF1B	0.125822	-0.0530998	1.65491	0.106007	0.539262	-4.66583	NOT
YIF1A	0.166354	-0.131821	1.36684	0.179541	0.64721	-5.0562	NOT
YES1	-0.00492987	0.0233111	-0.140993	0.888605	0.976026	-5.91566	NOT
YEATS4	0.00992199	0.0288328	0.244101	0.808438	0.958231	-5.89674	NOT
YEATS2	0.0415851	-0.0147374	0.46565	0.644068	0.91872	-5.82201	NOT
YBX2	-0.0354071	0.00740901	-1.12721	0.266572	0.727117	-5.32943	NOT
YARS2	-0.0191251	-0.288753	-0.131515	0.896047	0.977079	-5.91689	NOT
YARS	0.0685876	-0.153884	0.692385	0.492817	0.858737	-5.69796	NOT
YAP1	0.0376784	0.00623468	1.37948	0.175644	0.643227	-5.04046	NOT
YAF2	-0.0754275	0.0733031	-0.797553	0.429982	0.827088	-5.62435	NOT
XYLT2	0.134499	-0.322563	0.876593	0.386101	0.805628	-5.56243	NOT
XYLT1	0.159768	0.0954193	3.28094	0.00219161	0.115262	-1.43482	NOT
XYLB	0.0337833	-0.142651	0.597266	0.553799	0.885854	-5.75581	NOT
XTP3TPA	0.159456	-0.261372	1.37774	0.176176	0.643492	-5.04264	NOT
XRN2	-0.18001	-0.0427822	-2.07883	0.0442903	0.397042	-3.97807	NOT
XRN1	-0.089574	0.0707938	-0.980208	0.333054	0.773034	-5.47279	NOT
XRCC6BP1	-0.0442493	-0.1175	-0.349104	0.728898	0.940233	-5.8671	NOT
XRCC6	-0.0762179	-0.0113071	-1.60578	0.11643	0.559202	-4.73702	NOT
XRCC5	0.0418445	-0.0326669	0.896255	0.375642	0.797614	-5.54615	NOT
XRCC4	-0.00785929	0.0070412	-0.324331	0.747429	0.945102	-5.87503	NOT
XRCC3	0.0205489	-0.0802095	0.352646	0.726262	0.940233	-5.86592	NOT
XRCC2	0.0274777	0.000362975	1.06445	0.293702	0.744982	-5.39294	NOT
XRCC1	0.00992004	-0.0921864	0.147724	0.883325	0.975259	-5.91473	NOT
XPR1	-0.0343242	0.00510105	-0.625848	0.535078	0.877146	-5.7393	NOT
XPO7	0.0162903	0.0634353	0.334579	0.739744	0.94276	-5.87182	NOT
XPO6	-0.441283	0.258615	-2.07403	0.0447576	0.398367	-3.98656	NOT
XPO5	-0.0133174	-0.144186	-0.195767	0.845814	0.965575	-5.90686	NOT
XPO4	0.0531118	-0.135134	0.593481	0.556302	0.887141	-5.75794	NOT
XPO1	0.00396923	-0.229389	0.0284017	0.977487	0.995662	-5.92475	NOT
XPNPEP3	-0.0158687	0.0338433	-0.351646	0.727006	0.940233	-5.86625	NOT
XPNPEP2	0.000158134	0.0434018	0.00298329	0.997635	0.999291	-5.92513	NOT
XPNPEP1	0.0351373	-0.105146	0.408346	0.685264	0.932112	-5.84578	NOT
XPC	0.035058	-0.0540779	0.324441	0.747346	0.945102	-5.875	NOT
XPA	-0.176953	0.195969	-1.66166	0.104639	0.538272	-4.65592	NOT
XLKD1	-0.00327431	0.0599816	-0.0709038	0.943838	0.987354	-5.92274	NOT
XKRY2	-0.0233312	0.0216832	-0.970312	0.337899	0.777035	-5.48177	NOT
XKRX	0.0266348	0.0373806	0.846826	0.402283	0.815002	-5.58641	NOT
XKR9	0.0215858	0.00810774	0.813913	0.42066	0.824726	-5.61199	NOT
XKR8	-0.129262	0.190898	-1.11418	0.272053	0.72898	-5.3429	NOT
XKR7	-0.0344289	-0.0153626	-1.38652	0.1735	0.640792	-5.03163	NOT
XKR6	-0.175883	0.123983	-1.80482	0.0788655	0.487185	-4.43741	NOT
XKR5	0.000479851	-0.00274805	0.016589	0.986849	0.997636	-5.925	NOT
XKR4	0.0232853	0.0985821	0.442724	0.660423	0.924607	-5.83189	NOT
XKR3	-0.0343999	0.0307356	-1.11772	0.270557	0.72898	-5.33926	NOT
XK	0.117304	0.00152396	1.62466	0.11233	0.551681	-4.70989	NOT
XG	-0.0326724	-0.015958	-1.45199	0.154541	0.61747	-4.94768	NOT
XDH	0.0612325	0.140454	0.621545	0.537875	0.878365	-5.74183	NOT
XCR1	0.0280914	0.0550609	0.269491	0.788979	0.954909	-5.89053	NOT
XCL2	-0.0322472	-0.00289298	-0.922088	0.362179	0.790205	-5.52425	NOT
XCL1	-0.0424909	0.0034241	-1.19457	0.239503	0.710274	-5.25751	NOT
XBP1	-0.0425672	0.0238284	-0.363935	0.717882	0.93947	-5.86207	NOT
XAGE5	0.00107112	0.000153467	0.0408006	0.967664	0.994268	-5.92434	NOT
XAGE3	-0.00457305	0.00713816	-0.146335	0.884415	0.975259	-5.91492	NOT
XAGE2	-0.0188609	0.0037917	-0.759865	0.451926	0.839859	-5.65188	NOT
XAGE1	-0.00826552	-0.10505	-0.183169	0.855619	0.96885	-5.90914	NOT
XAF1	-0.375468	-0.204046	-2.06634	0.0455153	0.400627	-4.00013	NOT
XAB2	0.112333	-0.0228384	1.24006	0.222397	0.694912	-5.20676	NOT
XAB1	0.236531	-0.119049	2.80082	0.00790568	0.200641	-2.54017	NOT
WWTR1	0.0302772	0.0355028	0.83749	0.407445	0.81673	-5.59376	NOT
WWP2	-0.040632	0.417384	-0.254038	0.800807	0.957026	-5.89438	NOT
WWP1	-0.00795743	-0.135771	-0.0733087	0.941937	0.987014	-5.92257	NOT
WWOX	-0.0257074	0.0356274	-0.79201	0.433169	0.828088	-5.62848	NOT
WWC3	-0.264609	0.130007	-2.25965	0.0295338	0.339022	-3.64719	NOT
WWC2	0.0339526	-0.0127756	1.5442	0.130655	0.58478	-4.8236	NOT
WWC1	0.154243	0.201861	1.23781	0.223223	0.695223	-5.20932	NOT
WTAP	-0.446384	0.187293	-2.73774	0.00928782	0.217237	-2.67743	NOT
WT1	-0.00299891	0.0578708	-0.0537906	0.957378	0.991121	-5.92376	NOT
WSB2	0.00910642	0.00640886	0.251854	0.802483	0.957305	-5.89491	NOT
WSB1	0.0294409	0.0609445	0.52016	0.605906	0.908022	-5.79655	NOT
WRNIP1	0.0843986	-0.0270324	1.13818	0.262021	0.725466	-5.31798	NOT
WRN	0.00876564	-0.209494	0.0807203	0.936079	0.986211	-5.92203	NOT
WRB	0.0191774	-0.00825892	0.552471	0.583794	0.899313	-5.78015	NOT
WNT9B	0.00715453	0.0193882	0.23494	0.81549	0.958954	-5.89883	NOT
WNT9A	0.00113638	0.0247442	0.0398486	0.968418	0.994268	-5.92438	NOT
WNT8B	-0.0806142	-0.0134885	-2.37512	0.022581	0.30825	-3.42509	NOT
WNT8A	-0.0543515	0.0091348	-1.34959	0.184966	0.65343	-5.07746	NOT
WNT7B	0.0153741	0.0412466	0.483992	0.631111	0.914405	-5.81376	NOT
WNT7A	-0.166416	0.138899	-1.78299	0.0824107	0.494915	-4.47172	NOT
WNT6	-0.0112435	0.0133418	-0.444001	0.659508	0.92444	-5.83135	NOT
WNT5B	0.0562612	0.128378	0.782247	0.438815	0.832218	-5.63569	NOT
WNT5A	0.0785316	0.0440888	1.63308	0.11054	0.547433	-4.6977	NOT
WNT4	0.00602416	0.0298277	0.181553	0.856878	0.969117	-5.90942	NOT
WNT3A	-0.00132894	-0.00323471	-0.0503533	0.960099	0.991683	-5.92393	NOT
WNT3	-0.0706425	0.0371258	-1.53712	0.132378	0.587518	-4.83337	NOT
WNT2B	0.00424517	0.0213151	0.141244	0.888407	0.976026	-5.91562	NOT
WNT2	0.0413686	0.048104	0.792153	0.433087	0.828088	-5.62837	NOT
WNT16	-0.0301446	0.0942621	-0.592092	0.557223	0.887741	-5.75871	NOT
WNT11	0.0241968	-0.0111996	0.892188	0.37779	0.798342	-5.54955	NOT
WNT10B	-0.0141298	0.0555532	-0.345901	0.731285	0.940818	-5.86816	NOT
WNT10A	-0.0568559	0.0286621	-1.16917	0.249466	0.720562	-5.28509	NOT
WNT1	0.0425202	0.0688792	1.07798	0.287697	0.74029	-5.37954	NOT
WNK4	-0.0158157	0.00586014	-0.686968	0.496187	0.861311	-5.70148	NOT
WNK3	0.000749094	0.0130424	0.0288193	0.977156	0.995483	-5.92474	NOT
WNK2	0.00154296	0.0158851	0.0655661	0.94806	0.988612	-5.92309	NOT
WNK1	-0.120847	-0.0118265	-1.27242	0.210792	0.682287	-5.1696	NOT
WIT1	-0.0174804	0.539325	-0.079046	0.937402	0.986306	-5.92216	NOT
WISP3	-0.0178148	0.0344732	-0.589165	0.559164	0.888342	-5.76035	NOT
WISP2	0.000600537	0.019402	0.0178829	0.985824	0.997636	-5.92498	NOT
WISP1	-0.0756401	0.0797028	-1.18412	0.243565	0.714056	-5.26892	NOT
WIPI2	0.0246104	0.0120394	0.804056	0.426262	0.826172	-5.61946	NOT
WIPI1	0.00185466	-0.0516572	0.0196795	0.9844	0.997112	-5.92495	NOT
WIPF2	-0.106418	0.112562	-1.2258	0.22766	0.699471	-5.22286	NOT
WIPF1	-0.0184728	0.00172228	-0.438057	0.663773	0.926137	-5.83384	NOT
WIF1	0.0447866	0.0853053	0.975178	0.335511	0.775078	-5.47737	NOT
WIBG	0.0832819	-0.136159	1.05847	0.296386	0.747617	-5.39882	NOT
WHSC2	0.195632	-0.053907	2.15455	0.0374632	0.370902	-3.84208	NOT
WHSC1L1	0.0418692	-0.00328944	1.16383	0.251598	0.721593	-5.29082	NOT
WHSC1	-0.042349	0.0439002	-0.813382	0.420961	0.824726	-5.6124	NOT
WFS1	0.154262	-0.340037	0.729143	0.470291	0.848836	-5.67338	NOT
WFIKKN2	-0.0081497	-0.028604	-0.196092	0.845562	0.965469	-5.9068	NOT
WFIKKN1	0.04624	-0.0174276	1.65038	0.106936	0.540956	-4.67249	NOT
WFDC9	-0.0076738	0.0469445	-0.14557	0.885014	0.975561	-5.91503	NOT
WFDC8	0.0163449	0.0373347	0.361071	0.720004	0.939809	-5.86306	NOT
WFDC6	0.296241	0.300412	1.60254	0.117143	0.56027	-4.74164	NOT
WFDC5	-0.105514	0.0934216	-1.64192	0.108686	0.544048	-4.68485	NOT
WFDC3	-0.0814397	0.061761	-1.11807	0.270409	0.72898	-5.33889	NOT
WFDC2	-0.110646	0.146808	-1.51659	0.137473	0.59786	-4.86145	NOT
WFDC13	-0.0178363	0.0102608	-0.814515	0.42032	0.824726	-5.61153	NOT
WFDC12	-0.123056	0.0874389	-1.7233	0.092793	0.51431	-4.56371	NOT
WFDC11	0.0197642	0.0112567	0.677843	0.501892	0.86244	-5.70734	NOT
WFDC10B	-0.0353836	0.0251603	-1.03499	0.307079	0.75632	-5.42157	NOT
WFDC10A	-0.0385707	0.0156828	-1.08962	0.282598	0.737372	-5.36788	NOT
WFDC1	0.0329628	0.0467304	0.805973	0.425169	0.82612	-5.61802	NOT
WEE1	0.0969925	0.0409168	1.65273	0.106453	0.54019	-4.66903	NOT
WDTC1	-0.012484	-0.0190743	-0.196394	0.845327	0.965453	-5.90675	NOT
WDSUB1	0.113093	-0.12883	1.22744	0.227051	0.699454	-5.22102	NOT
WDSOF1	-0.00290878	-0.00454145	-0.146754	0.884086	0.975259	-5.91487	NOT
WDR90	0.154632	0.021978	1.19959	0.237572	0.708376	-5.252	NOT
WDR89	-0.0368547	0.173908	-0.376036	0.708937	0.938835	-5.85782	NOT
WDR86	0.0248393	0.0938593	0.371133	0.712556	0.939215	-5.85956	NOT
WDR85	-0.00765353	-0.0632799	-0.150894	0.880841	0.974827	-5.91428	NOT
WDR81	-0.114121	-0.192586	-1.02566	0.311404	0.759599	-5.43048	NOT
WDR8	-0.0411332	-0.0253627	-0.453378	0.652801	0.922284	-5.82736	NOT
WDR79	0.00429622	0.00837351	0.0643886	0.948991	0.988861	-5.92316	NOT
WDR78	0.0281326	0.0388404	0.910606	0.368123	0.793985	-5.53406	NOT
WDR77	0.00596483	-0.119649	0.090704	0.928194	0.983291	-5.92121	NOT
WDR76	-0.0458476	-0.0290108	-1.49196	0.143794	0.606188	-4.89472	NOT
WDR75	0.118357	-0.119031	1.32295	0.193594	0.663707	-5.10983	NOT
WDR74	0.0297247	-0.0311996	1.0422	0.303766	0.753789	-5.41463	NOT
WDR73	0.0265153	-0.0480156	0.24268	0.809531	0.958231	-5.89707	NOT
WDR72	-0.00303793	0.00599196	-0.133383	0.894579	0.976876	-5.91665	NOT
WDR71	0.0246215	-0.0888725	0.315968	0.753719	0.947162	-5.87758	NOT
WDR70	-0.0638568	-0.0185465	-0.8501	0.400483	0.813165	-5.58381	NOT
WDR7	-0.084489	-0.223502	-0.84381	0.403946	0.815828	-5.58879	NOT
WDR69	0.182042	0.225985	1.12722	0.266569	0.727117	-5.32942	NOT
WDR68	0.134513	0.00702944	1.82817	0.0752178	0.479083	-4.40034	NOT
WDR67	-0.0925154	-0.29061	-0.754046	0.455372	0.842029	-5.65602	NOT
WDR66	0.26017	0.243401	1.30661	0.199034	0.669139	-5.12939	NOT
WDR65	-0.0202545	0.149389	-0.227215	0.821449	0.960471	-5.90053	NOT
WDR64	-0.0167401	0.0112069	-0.549153	0.586046	0.899686	-5.78188	NOT
WDR63	0.0825335	-0.00901038	2.27515	0.0285005	0.334878	-3.61784	NOT
WDR62	-0.0456834	0.0199491	-1.01622	0.315817	0.762506	-5.43942	NOT
WDR61	0.0917791	-0.3105	0.599665	0.552214	0.884665	-5.75445	NOT
WDR60	0.111538	-0.0440123	1.01759	0.315174	0.762258	-5.43813	NOT
WDR6	0.101663	-0.0157847	0.82175	0.416239	0.823466	-5.60599	NOT
WDR5B	0.0176977	0.0678172	0.436011	0.665244	0.926448	-5.83469	NOT
WDR59	-0.0471083	0.110329	-0.624046	0.536248	0.877686	-5.74036	NOT
WDR57	0.16447	-0.0877963	2.57243	0.0140407	0.258561	-3.02732	NOT
WDR55	-0.0158746	-0.0707285	-0.191291	0.849295	0.966518	-5.90769	NOT
WDR54	0.606035	0.345767	2.26958	0.0288677	0.336088	-3.62839	UP
WDR53	0.00987343	0.00341113	0.171916	0.864396	0.97166	-5.91104	NOT
WDR52	0.0418398	0.0560316	0.963993	0.341017	0.778345	-5.48745	NOT
WDR51B	-0.0109215	-0.0335027	-0.355202	0.724361	0.939809	-5.86506	NOT
WDR51A	0.0220444	-0.0479882	0.524513	0.602905	0.906999	-5.7944	NOT
WDR5	-0.0247629	-0.0126913	-0.557605	0.580316	0.897738	-5.77746	NOT
WDR49	0.0975182	0.03462	1.13933	0.261547	0.725466	-5.31678	NOT
WDR48	-0.0792631	-0.0465195	-0.903869	0.371641	0.795711	-5.53976	NOT
WDR47	-0.143897	-0.100098	-1.22662	0.227354	0.699471	-5.22194	NOT
WDR46	0.0342792	-0.0825502	0.516746	0.608266	0.908022	-5.79823	NOT
WDR45L	0.216785	0.0801956	2.33453	0.0248363	0.320177	-3.50409	NOT
WDR45	-0.0409759	0.035295	-0.61972	0.539064	0.878737	-5.7429	NOT
WDR44	0.0149285	-0.0251745	0.210958	0.834024	0.96253	-5.90392	NOT
WDR42B	-0.0209274	0.0148505	-0.670642	0.50642	0.86373	-5.71192	NOT
WDR42A	0.155138	-0.0905122	1.50292	0.140952	0.601948	-4.87997	NOT
WDR41	0.112013	-0.0744731	1.13553	0.263117	0.725885	-5.32076	NOT
WDR40C	-0.032886	0.0139299	-1.067	0.292563	0.743989	-5.39042	NOT
WDR40B	0.0189687	0.0021057	0.763794	0.449608	0.838185	-5.64907	NOT
WDR40A	-0.0303062	-0.155439	-0.287517	0.775246	0.951671	-5.88575	NOT
WDR4	0.0415734	-0.00834525	0.765338	0.448699	0.837609	-5.64797	NOT
WDR37	0.183349	-0.00822334	2.24953	0.030226	0.342322	-3.66625	NOT
WDR36	-0.0550598	-0.230125	-0.510708	0.612448	0.910367	-5.80117	NOT
WDR35	0.130915	-0.00131188	2.15863	0.0371236	0.37001	-3.83465	NOT
WDR34	0.168838	-0.0583758	1.6479	0.107445	0.542053	-4.67611	NOT
WDR33	0.241199	0.0624416	2.88883	0.00629477	0.177045	-2.34537	NOT
WDR32	-0.175561	0.245424	-1.36519	0.180055	0.647298	-5.05825	NOT
WDR31	0.0633798	0.113218	0.943917	0.351051	0.783812	-5.50527	NOT
WDR3	0.0395461	-0.0152077	1.25058	0.218575	0.691383	-5.19478	NOT
WDR27	0.0420334	0.0040889	0.510724	0.612437	0.910367	-5.80116	NOT
WDR26	-0.0407345	0.00671341	-0.663725	0.51079	0.866317	-5.71627	NOT
WDR25	0.179253	-0.00529777	2.90677	0.00600652	0.172399	-2.3052	NOT
WDR24	0.116445	-0.091883	1.66143	0.104685	0.538272	-4.65626	NOT
WDR23	0.0182269	0.0729831	0.304885	0.762083	0.948971	-5.88085	NOT
WDR22	0.0171224	-0.0221994	0.410061	0.684016	0.931831	-5.84511	NOT
WDR21C	-0.0974419	0.0367277	-2.33967	0.0245395	0.317978	-3.49413	NOT
WDR21B	0.0170927	0.0713002	0.206623	0.837384	0.96305	-5.90478	NOT
WDR21A	-0.0366596	-0.210679	-0.370919	0.712715	0.939215	-5.85963	NOT
WDR20	0.0510883	0.0880777	0.637542	0.527515	0.874936	-5.73233	NOT
WDR19	0.020784	0.0031194	0.179575	0.85842	0.969624	-5.90976	NOT
WDR18	0.0120585	-0.143437	0.0854075	0.932377	0.984819	-5.92166	NOT
WDR17	-0.0109469	-0.0082889	-0.339331	0.73619	0.94129	-5.8703	NOT
WDR16	0.209552	0.251705	1.19962	0.23756	0.708376	-5.25197	NOT
WDR13	-0.0939422	-0.0278298	-1.15437	0.255405	0.723298	-5.3009	NOT
WDR12	-0.0556412	-0.155268	-0.503932	0.617158	0.910766	-5.80442	NOT
WDR1	-0.351191	-0.0148544	-2.61043	0.0127835	0.248531	-2.94819	NOT
WDHD1	-0.0542283	0.0540163	-0.935292	0.355421	0.786446	-5.51282	NOT
WDFY3	-0.41276	0.0985317	-3.11821	0.00342137	0.13774	-1.82071	NOT
WDFY2	0.0323607	-0.0184273	0.43123	0.668687	0.927507	-5.83666	NOT
WDFY1	-0.0565737	-0.0131002	-0.435653	0.665502	0.926595	-5.83484	NOT
WBSCR28	0.00407943	0.0121384	0.131736	0.895874	0.977079	-5.91686	NOT
WBSCR27	0.0654162	0.0867514	1.03432	0.307389	0.756806	-5.42221	NOT
WBSCR23	0.0867622	0.0561027	1.5781	0.12266	0.572174	-4.77631	NOT
WBSCR22	0.232868	-0.0653349	3.2386	0.00246326	0.120494	-1.53623	NOT
WBSCR18	0.0943166	0.273662	0.609572	0.545698	0.881473	-5.74879	NOT
WBSCR17	-0.0290383	-0.0103355	-1.03519	0.306986	0.75632	-5.42138	NOT
WBSCR16	-0.000330478	0.0529941	-0.00474983	0.996235	0.999097	-5.92513	NOT
WBP5	-0.0623544	-0.126292	-0.534809	0.595832	0.904641	-5.78924	NOT
WBP4	-0.129241	-0.048575	-2.35087	0.0239048	0.316221	-3.4724	NOT
WBP2NL	-0.00580639	-0.00632649	-0.211165	0.833863	0.96253	-5.90388	NOT
WBP2	-0.104081	0.0177796	-1.06695	0.292585	0.743989	-5.39047	NOT
WBP11	0.00192455	0.0245466	0.0549947	0.956425	0.990812	-5.92369	NOT
WASL	0.181507	-0.11251	1.78784	0.0816108	0.492927	-4.46412	NOT
WASF3	-0.0191388	0.0255014	-0.731275	0.469003	0.848551	-5.67191	NOT
WASF2	0.286382	-0.00994418	2.75394	0.0089131	0.211462	-2.64239	NOT
WASF1	-0.0172852	-0.00119351	-0.789369	0.434692	0.828931	-5.63044	NOT
WAS	-0.235167	0.116018	-2.25182	0.0300678	0.341751	-3.66194	NOT
WARS	-0.473164	0.0141118	-3.62209	0.000835385	0.0856779	-0.593703	NOT
WAPAL	-0.041977	0.285055	-0.280183	0.780825	0.952364	-5.88773	NOT
WAC	-0.174465	0.120833	-1.6973	0.0976456	0.523643	-4.60295	NOT
VWF	0.340288	-0.0154608	2.6312	0.0121409	0.241388	-2.90461	NOT
VWCE	0.012158	0.0163408	0.242432	0.809722	0.958231	-5.89712	NOT
VWC2	-0.0415981	0.00797486	-1.82358	0.0759229	0.480215	-4.40766	NOT
VWA2	-0.0321264	0.102658	-0.446017	0.658063	0.924122	-5.8305	NOT
VTN	0.121884	-0.115113	1.10436	0.276238	0.732286	-5.35295	NOT
VTI1B	-0.0148669	0.0336666	-0.296434	0.768479	0.950285	-5.88327	NOT
VTI1A	-0.0811158	0.136717	-0.996002	0.325418	0.768238	-5.4583	NOT
VTCN1	0.259236	0.249113	1.57601	0.12314	0.572921	-4.77924	NOT
VSX1	-0.108358	0.278739	-0.8167	0.419084	0.824726	-5.60986	NOT
VSTM2	-0.0228643	0.0244364	-0.637399	0.527607	0.874938	-5.73242	NOT
VSTM1	1.24748	0.971916	3.8328	0.000452123	0.0668057	-0.055492	UP
VSNL1	-0.0166877	0.021154	-0.392927	0.696523	0.93612	-5.85165	NOT
VSIG9	-0.154706	0.171437	-1.49282	0.143568	0.6059	-4.89356	NOT
VSIG8	-7.99497e-05	0.163851	-0.00109478	0.999132	0.999743	-5.92514	NOT
VSIG4	0.0822978	-0.501117	0.351952	0.726778	0.940233	-5.86615	NOT
VSIG2	0.749472	0.6822	2.45089	0.0188601	0.287917	-3.275	UP
VSIG1	-0.00402523	-0.00672107	-0.168706	0.866904	0.972201	-5.91156	NOT
VRK3	0.00872295	-0.0081468	0.0977009	0.922673	0.981458	-5.92058	NOT
VRK2	0.0153926	0.00435516	0.413264	0.681687	0.931582	-5.84386	NOT
VRK1	0.0093309	-0.0356389	0.191396	0.849213	0.966518	-5.90767	NOT
VPS8	-0.0562982	0.0987999	-0.638345	0.526998	0.874695	-5.73185	NOT
VPS72	0.14937	-0.126817	1.44591	0.156229	0.620839	-4.95561	NOT
VPS54	-0.0266852	-0.137256	-0.332198	0.741527	0.942867	-5.87258	NOT
VPS53	-0.0290317	-0.141967	-0.420501	0.676439	0.929063	-5.841	NOT
VPS52	0.0171389	-0.0932717	0.201937	0.841021	0.964156	-5.9057	NOT
VPS4B	-0.197145	0.144417	-2.06075	0.0460732	0.402494	-4.00997	NOT
VPS4A	-0.00248439	-0.119513	-0.0384067	0.96956	0.994285	-5.92443	NOT
VPS45	-0.112819	-0.350931	-0.706785	0.483922	0.854281	-5.68848	NOT
VPS41	-0.0370961	-0.00365249	-0.793388	0.432375	0.82742	-5.62745	NOT
VPS39	0.0870969	0.0378009	1.07384	0.289523	0.741576	-5.38365	NOT
VPS37C	0.0342359	0.0124409	0.523017	0.603935	0.907487	-5.79514	NOT
VPS37B	-0.143318	0.185453	-0.940184	0.352938	0.784382	-5.50855	NOT
VPS37A	-0.0185543	0.00486584	-0.6951	0.491134	0.857528	-5.69619	NOT
VPS36	-0.00581037	-0.0542568	-0.119263	0.905682	0.978977	-5.91835	NOT
VPS35	0.0744306	-0.0222067	0.559457	0.579064	0.897534	-5.77648	NOT
VPS33B	0.129158	-0.103854	1.64278	0.108506	0.543652	-4.68358	NOT
VPS33A	0.00884441	0.104997	0.115009	0.909031	0.979318	-5.91883	NOT
VPS29	-0.0228422	-0.14025	-0.225133	0.823057	0.960471	-5.90098	NOT
VPS28	0.0934467	-0.166141	1.1111	0.273359	0.730014	-5.34606	NOT
VPS26B	0.130066	-0.0960603	1.31821	0.195159	0.663867	-5.11552	NOT
VPS26A	-0.016158	-0.0994807	-0.151861	0.880083	0.974827	-5.91414	NOT
VPS25	0.00202264	0.0259573	0.0372683	0.970462	0.994285	-5.92447	NOT
VPS24	-0.151652	-0.118859	-1.18336	0.243864	0.71441	-5.26975	NOT
VPS18	-0.0517955	0.159269	-0.362717	0.718784	0.939564	-5.86249	NOT
VPS16	0.0254665	0.0473732	0.454211	0.652207	0.92216	-5.827	NOT
VPS13D	-0.010664	-0.180411	-0.122793	0.902905	0.978731	-5.91795	NOT
VPS13C	-0.16786	-0.111351	-1.49307	0.143505	0.605886	-4.89324	NOT
VPS13B	-0.148055	0.149313	-1.41022	0.166439	0.631634	-5.00164	NOT
VPS13A	-0.014465	0.0287669	-0.57106	0.571251	0.895034	-5.77027	NOT
VPS11	0.0495463	0.0160449	0.793863	0.432102	0.827343	-5.6271	NOT
VPREB3	-0.0494481	0.0546637	-0.711473	0.481046	0.85312	-5.68535	NOT
VPREB1	-0.021197	0.0492386	-0.633859	0.52989	0.876051	-5.73454	NOT
VPRBP	-0.140182	0.0725908	-2.19408	0.0342826	0.35857	-3.7696	NOT
VNN3	-0.322742	0.228865	-1.63465	0.110208	0.546741	-4.69541	NOT
VNN2	-1.14687	0.484968	-3.53291	0.00107896	0.095573	-0.817434	DOWN
VNN1	-0.380449	0.0232946	-2.32997	0.0251019	0.321449	-3.51291	NOT
VN1R5	0.0192425	0.137034	0.221393	0.825947	0.961073	-5.90177	NOT
VN1R4	-0.00745458	0.099638	-0.0977473	0.922636	0.981458	-5.92058	NOT
VN1R2	0.0423154	0.017667	1.1141	0.272087	0.72898	-5.34298	NOT
VN1R1	-0.00239282	-0.00388317	-0.0653306	0.948246	0.988612	-5.9231	NOT
VMO1	0.188596	-0.177496	0.82286	0.415614	0.82274	-5.60513	NOT
VMAC	-0.050221	0.0584816	-0.825029	0.414397	0.821883	-5.60346	NOT
VLDLR	-0.0293172	0.0197224	-0.736445	0.465888	0.84749	-5.66835	NOT
VKORC1L1	0.0965327	-0.0108934	1.26092	0.214863	0.686664	-5.1829	NOT
VKORC1	0.0177763	0.0152382	0.50923	0.613474	0.910766	-5.80188	NOT
VIT	-0.0126179	0.013369	-0.485359	0.63015	0.914223	-5.81313	NOT
VIPR2	0.0473255	-0.00821578	1.71863	0.0936492	0.516561	-4.57079	NOT
VIPR1	0.0469663	0.00701984	1.443	0.157042	0.620959	-4.95941	NOT
VIP	0.0278401	0.0188248	1.24989	0.218825	0.691818	-5.19557	NOT
VIM	-0.181584	-0.203576	-1.3046	0.199712	0.669139	-5.13178	NOT
VILL	-0.0782369	0.0734459	-1.01609	0.315879	0.762506	-5.43954	NOT
VIL2	0.220741	0.0325885	2.14156	0.038564	0.375355	-3.86568	NOT
VIL1	-0.00864056	0.0706028	-0.176785	0.860597	0.970157	-5.91023	NOT
VHLL	0.00527802	0.00661722	0.163353	0.871088	0.973428	-5.91241	NOT
VHL	-0.204977	0.0260713	-1.70069	0.0970011	0.522537	-4.59786	NOT
VGLL4	0.386081	-0.0383526	3.38455	0.00164199	0.112752	-1.18372	NOT
VGLL3	-0.00974192	-0.0150238	-0.298859	0.766642	0.94994	-5.88258	NOT
VGLL2	0.00244343	0.0518542	0.0429104	0.965993	0.993847	-5.92426	NOT
VGLL1	0.104132	0.0325738	1.88212	0.0673334	0.457701	-4.31318	NOT
VGF	-0.00704075	0.0190731	-0.140577	0.888931	0.976026	-5.91571	NOT
VGCNL1	-0.0683916	0.0133911	-1.81565	0.0771553	0.482971	-4.42027	NOT
VEZT	-0.0256229	-0.120607	-0.244167	0.808387	0.958231	-5.89672	NOT
VEZF1	0.220716	-0.0242275	3.41304	0.00151565	0.107736	-1.11398	NOT
VEPH1	-0.060799	0.0547136	-1.30763	0.198691	0.669139	-5.12817	NOT
VENTX	0.13782	0.183101	1.16879	0.249615	0.720682	-5.28549	NOT
VEGFC	0.00291782	0.0100986	0.110348	0.912702	0.980312	-5.91933	NOT
VEGFB	0.0956286	-0.0992653	1.47057	0.149467	0.610519	-4.92321	NOT
VEGFA	-0.281346	0.297904	-1.74038	0.0897166	0.506942	-4.53766	NOT
VDR	-0.00079037	0.168294	-0.0064028	0.994924	0.999097	-5.92512	NOT
VDP	-0.221306	-0.3305	-1.31317	0.196837	0.665769	-5.12157	NOT
VDAC3	0.0937038	-0.130609	1.0914	0.281824	0.737372	-5.36608	NOT
VDAC2	0.237237	-0.0587494	2.28691	0.0277385	0.331267	-3.59549	NOT
VDAC1	-0.00856482	-0.119403	-0.122486	0.903146	0.978731	-5.91798	NOT
VCY1B	0.0140355	0.0708112	0.32982	0.74331	0.94364	-5.87332	NOT
VCX	0.00440905	0.00789587	0.152109	0.879889	0.974827	-5.9141	NOT
VCPIP1	-0.203074	0.11306	-1.89964	0.0649292	0.452974	-4.28442	NOT
VCP	-0.0366913	-0.0390046	-0.546821	0.587632	0.900323	-5.78309	NOT
VCL	0.202477	0.225265	1.73631	0.0904408	0.50887	-4.54388	NOT
VCAN	-0.117309	0.129655	-1.1266	0.266828	0.727117	-5.33007	NOT
VCAM1	-0.0141282	0.0170581	-0.547262	0.587332	0.90007	-5.78286	NOT
VBP1	-0.1172	-0.0563904	-1.10718	0.275032	0.730872	-5.35008	NOT
VAX2	0.0326823	-0.0187657	0.93461	0.355768	0.786446	-5.51341	NOT
VAX1	0.0449817	0.0259209	0.8807	0.383901	0.803707	-5.55906	NOT
VAV3	0.0694774	0.0417379	0.984633	0.330902	0.770781	-5.46875	NOT
VAV2	-0.0138693	0.110596	-0.154998	0.877626	0.974385	-5.91368	NOT
VAV1	-0.407711	0.0812274	-3.36614	0.0017289	0.112841	-1.22862	NOT
VAT1	0.165526	-0.280613	1.09694	0.279427	0.734799	-5.36049	NOT
VASP	-0.358068	0.184793	-2.53404	0.015425	0.266056	-3.10646	NOT
VASN	0.0792495	0.0929798	0.449486	0.655581	0.923345	-5.82903	NOT
VASH2	-0.0206847	0.0603972	-0.513516	0.610501	0.909234	-5.7998	NOT
VASH1	-0.0228567	-0.0924319	-0.146632	0.884182	0.975259	-5.91488	NOT
VARS2	0.0449039	-0.307071	0.26224	0.794523	0.955781	-5.89236	NOT
VARS	0.002352	-0.023585	0.0568174	0.954982	0.990245	-5.9236	NOT
VAPB	-0.0124122	0.0397937	-0.255243	0.799883	0.95669	-5.89409	NOT
VAPA	-0.150515	0.0963521	-1.68701	0.0996232	0.527449	-4.61834	NOT
VANGL2	0.0798899	0.03893	1.93405	0.0604219	0.441679	-4.22731	NOT
VANGL1	-0.0151694	0.0408969	-0.409183	0.684654	0.93189	-5.84545	NOT
VAMP8	0.270186	-0.259237	2.40169	0.0212065	0.300343	-3.37283	NOT
VAMP5	-0.709264	0.0214704	-3.1658	0.00300665	0.13089	-1.70896	DOWN
VAMP4	0.0263759	-0.0492106	0.451602	0.654069	0.922721	-5.82813	NOT
VAMP3	-0.118697	-0.082624	-2.7065	0.0100526	0.223627	-2.74467	NOT
VAMP2	0.0288654	-0.0392001	0.610144	0.545322	0.881307	-5.74846	NOT
VAMP1	0.1358	0.344296	0.611794	0.544241	0.880973	-5.74751	NOT
VAC14	0.0138943	-0.194544	0.120402	0.904785	0.978977	-5.91822	NOT
UXT	0.180956	0.0675045	2.11511	0.0408931	0.383192	-3.91337	NOT
UXS1	-0.0504859	0.250809	-0.348772	0.729145	0.940233	-5.86721	NOT
UVRAG	-0.178516	0.05878	-2.09906	0.042367	0.389398	-3.94211	NOT
UTY	-0.0205958	0.00770684	-0.438505	0.663451	0.926094	-5.83366	NOT
UTX	-0.110063	0.179485	-0.830429	0.411375	0.820172	-5.59928	NOT
UTS2R	-0.0127884	-0.00274488	-0.382255	0.704358	0.937547	-5.85558	NOT
UTS2D	0.00533482	-0.0021964	0.165027	0.869779	0.97327	-5.91215	NOT
UTS2	-0.076493	0.24765	-0.641803	0.524774	0.872641	-5.72976	NOT
UTRN	-0.177229	-0.04256	-2.16944	0.0362359	0.367782	-3.8149	NOT
UTP6	-0.0596449	-0.00716572	-0.92373	0.361334	0.789631	-5.52283	NOT
UTP20	-0.0533333	-0.0101691	-2.27874	0.0282658	0.33313	-3.61102	NOT
UTP18	0.16084	-0.00919146	1.95316	0.0580374	0.437448	-4.19525	NOT
UTP15	-0.0565611	0.021198	-1.49306	0.143506	0.605886	-4.89324	NOT
UTP14C	0.112506	-0.197171	0.948612	0.348687	0.782839	-5.50114	NOT
UTP14A	-0.00274251	-0.0115033	-0.0409421	0.967552	0.994268	-5.92434	NOT
UTP11L	-0.00297972	0.00522878	-0.103773	0.917883	0.980988	-5.92	NOT
UTF1	0.0380799	0.00851508	1.20964	0.233733	0.704762	-5.24089	NOT
UST	0.0678177	-0.0989236	0.686231	0.496647	0.861422	-5.70195	NOT
USPL1	-0.023934	0.000737617	-0.59154	0.557589	0.888091	-5.75902	NOT
USP9Y	-0.0774858	0.0226521	-2.27252	0.0286733	0.33544	-3.62283	NOT
USP9X	-0.131282	0.0525604	-1.44533	0.156391	0.620839	-4.95637	NOT
USP8	-0.0667778	-0.0624814	-0.805867	0.42523	0.82612	-5.6181	NOT
USP7	0.162824	0.0753295	1.92808	0.0611839	0.442889	-4.23728	NOT
USP6	0.0595324	0.0105672	1.58264	0.121619	0.569358	-4.7699	NOT
USP54	0.0997739	0.028611	2.72877	0.00950181	0.218314	-2.69679	NOT
USP53	-0.0339656	-0.0123121	-1.39175	0.171921	0.638069	-5.02505	NOT
USP52	-0.0220794	-0.188428	-0.172921	0.863612	0.971206	-5.91088	NOT
USP51	-0.187814	0.167504	-1.60743	0.116065	0.558856	-4.73465	NOT
USP50	-0.0413875	0.000728916	-1.88362	0.0671239	0.457689	-4.31072	NOT
USP5	0.0863348	-0.196151	0.756666	0.453819	0.840853	-5.65416	NOT
USP49	-0.0163062	0.879378	-0.0388073	0.969243	0.994285	-5.92442	NOT
USP48	0.0393589	0.0808727	0.533961	0.596413	0.904641	-5.78967	NOT
USP47	-0.0390505	0.0207449	-1.37822	0.176028	0.64339	-5.04203	NOT
USP46	0.04472	-0.0255583	0.764133	0.449408	0.838039	-5.64883	NOT
USP44	-0.0164994	0.00206404	-0.681297	0.499729	0.861724	-5.70513	NOT
USP40	0.0195682	-0.0236106	0.560388	0.578435	0.897534	-5.77598	NOT
USP4	-0.0409351	0.110076	-0.4332	0.667267	0.927196	-5.83585	NOT
USP39	0.0426899	-0.0392558	0.772425	0.444541	0.834501	-5.64285	NOT
USP38	0.00986809	-0.0592919	0.165875	0.869116	0.97327	-5.91202	NOT
USP37	0.103821	-0.0526736	1.193	0.24011	0.710869	-5.25923	NOT
USP36	-0.144843	0.0622066	-0.714554	0.47916	0.851531	-5.68328	NOT
USP34	-0.0963483	0.144878	-0.956049	0.344965	0.779791	-5.49454	NOT
USP33	0.00265378	0.0129734	0.0628227	0.95023	0.989065	-5.92325	NOT
USP32	-0.229033	0.316433	-1.10653	0.275307	0.730872	-5.35073	NOT
USP31	0.0734413	-0.0163745	2.98558	0.00488067	0.161084	-2.12698	NOT
USP30	0.0631825	-0.180803	0.575647	0.568176	0.894051	-5.76779	NOT
USP3	-0.193941	0.0776833	-1.69395	0.0982867	0.524384	-4.60798	NOT
USP29	-0.0819517	0.0211839	-2.42872	0.0198867	0.293151	-3.31926	NOT
USP28	0.00102505	-0.00757213	0.038912	0.96916	0.994285	-5.92441	NOT
USP26	0.0140452	0.0146253	0.389655	0.698922	0.936598	-5.85286	NOT
USP25	-0.0097622	0.0233879	-0.372866	0.711276	0.938934	-5.85894	NOT
USP21	-0.00917249	0.00311641	-0.284432	0.777592	0.951708	-5.88659	NOT
USP20	0.00766245	0.0819697	0.125851	0.900499	0.978339	-5.91758	NOT
USP2	-0.0179893	0.0800762	-0.266477	0.791282	0.955417	-5.8913	NOT
USP19	0.0176351	-0.0302893	0.32786	0.74478	0.9445	-5.87394	NOT
USP18	0.0152991	-0.0715668	0.36597	0.716375	0.939215	-5.86137	NOT
USP16	0.0588024	0.0222091	2.37018	0.0228451	0.309791	-3.43475	NOT
USP15	-0.237375	0.0381154	-3.14017	0.00322368	0.134629	-1.76926	NOT
USP14	0.0614667	-0.0656947	1.5425	0.131066	0.585565	-4.82594	NOT
USP13	-0.045586	-0.265719	-0.469308	0.641475	0.918485	-5.82039	NOT
USP12	0.0069918	0.0827148	0.146352	0.884401	0.975259	-5.91492	NOT
USP11	0.0623369	-0.0624658	0.948029	0.34898	0.782839	-5.50165	NOT
USP10	-0.583944	0.38823	-2.76834	0.00859156	0.208454	-2.6111	DOWN
USP1	-0.0482217	0.00399685	-1.74597	0.088727	0.506942	-4.52907	NOT
USMG5	0.164573	0.0342793	0.964481	0.340776	0.778152	-5.48701	NOT
USHBP1	-0.0155121	0.0442135	-0.228283	0.820624	0.960311	-5.9003	NOT
USH3A	0.0500956	-0.0110911	1.98399	0.0543608	0.427487	-4.14296	NOT
USH2A	-0.0216471	0.127018	-0.260079	0.796178	0.956243	-5.8929	NOT
USH1G	0.00526705	0.109668	0.0673184	0.946674	0.988106	-5.92297	NOT
USH1C	0.00299461	0.0187489	0.101199	0.919914	0.980988	-5.92025	NOT
USF2	-0.0180296	-0.032566	-0.123841	0.90208	0.978731	-5.91782	NOT
USF1	-0.238892	-0.0859756	-1.56336	0.126087	0.57873	-4.79698	NOT
URP2	-0.0720926	0.0566673	-0.752669	0.456189	0.84277	-5.657	NOT
UROS	0.20431	-0.227148	1.54108	0.131411	0.586098	-4.8279	NOT
UROD	0.0910937	-0.18955	0.672696	0.505126	0.863235	-5.71062	NOT
UROC1	-0.0161459	0.000786827	-0.516024	0.608765	0.908529	-5.79858	NOT
URM1	0.136998	-0.154232	1.52558	0.135222	0.593767	-4.84919	NOT
URG4	0.130849	-0.153417	1.49181	0.143833	0.606188	-4.89492	NOT
UQCRQ	0.300176	-0.237072	2.51619	0.0161102	0.269961	-3.14297	NOT
UQCRH	0.0117796	0.0429753	0.302946	0.763549	0.94908	-5.88141	NOT
UQCRFS1	0.199685	-0.0814399	2.78534	0.00822602	0.204926	-2.57405	NOT
UQCRC2	-0.0159503	-0.00984167	-0.339716	0.735902	0.941227	-5.87017	NOT
UQCRC1	0.240182	-0.0174677	3.18811	0.00282914	0.128563	-1.65627	NOT
UQCRB	-0.0324405	-0.019579	-0.504357	0.616862	0.910766	-5.80422	NOT
UQCR	0.00385695	-0.125097	0.0521345	0.958689	0.991264	-5.92384	NOT
UPRT	-0.00985719	0.0319679	-0.135255	0.893109	0.976265	-5.91641	NOT
UPP2	0.0496156	0.0647812	1.13803	0.262083	0.725466	-5.31814	NOT
UPP1	0.0268596	0.0140145	0.55315	0.583333	0.899234	-5.7798	NOT
UPK3B	-0.0930646	0.228705	-0.739673	0.463949	0.847035	-5.66611	NOT
UPK3A	-0.0194441	0.0147501	-0.448862	0.656027	0.923552	-5.8293	NOT
UPK2	-0.030666	-0.00771392	-0.968126	0.338976	0.777093	-5.48374	NOT
UPK1B	-0.0152484	-0.0253302	-0.245174	0.807613	0.958231	-5.89649	NOT
UPK1A	0.0434789	0.0383987	0.852635	0.399093	0.812355	-5.58179	NOT
UPF3B	-0.0620388	-0.0265027	-0.911068	0.367883	0.793985	-5.53366	NOT
UPF3A	-0.0882316	-0.0820695	-0.941994	0.352022	0.78434	-5.50696	NOT
UPF2	-0.0377158	-0.0360576	-0.64247	0.524345	0.872486	-5.72935	NOT
UPF1	0.0550894	0.0211288	0.526367	0.601628	0.906277	-5.79348	NOT
UPB1	-0.189659	0.710058	-0.639149	0.52648	0.874197	-5.73136	NOT
UNQ9438	-0.0136096	0.0119272	-0.29998	0.765793	0.949715	-5.88226	NOT
UNQ9433	0.0975089	0.09005	1.27275	0.21068	0.682287	-5.16922	NOT
UNQ9391	-0.00217763	0.0875171	-0.0418665	0.96682	0.99412	-5.9243	NOT
UNQ9370	-0.148202	0.144893	-1.71213	0.0948522	0.517704	-4.58063	NOT
UNQ9217	-0.0334076	0.0211344	-0.94112	0.352464	0.78434	-5.50773	NOT
UNQ846	-0.104535	0.206828	-0.887016	0.380534	0.800742	-5.55384	NOT
UNQ830	0.0751557	0.0154824	1.99157	0.0534885	0.425206	-4.13001	NOT
UNQ6411	-0.00528286	0.0534063	-0.130193	0.897087	0.977481	-5.91705	NOT
UNQ5830	-0.0645378	0.0279532	-1.78366	0.0822991	0.494583	-4.47066	NOT
UNQ5783	0.00542874	-0.132342	0.0565261	0.955213	0.990345	-5.92361	NOT
UNQ501	0.122166	0.0162238	1.66046	0.104881	0.538331	-4.65769	NOT
UNQ473	0.283546	0.238363	1.91634	0.0627063	0.448004	-4.2568	NOT
UNQ467	-0.0360875	0.0527203	-0.602926	0.550065	0.883761	-5.7526	NOT
UNQ3045	0.00069414	0.000162665	0.0270355	0.97857	0.995761	-5.92479	NOT
UNQ2541	0.0247786	0.0480968	0.76836	0.446923	0.836092	-5.64579	NOT
UNQ1940	-0.0955246	0.00125963	-3.3084	0.00203092	0.112841	-1.36866	NOT
UNG2	0.0523909	0.00871363	1.88314	0.0671913	0.457689	-4.31151	NOT
UNG	0.00989148	-0.0107623	0.181247	0.857117	0.969206	-5.90947	NOT
UNC93B1	-0.107776	-0.160789	-0.98261	0.331885	0.771501	-5.4706	NOT
UNC93A	-0.0171532	0.0288116	-0.538455	0.593338	0.903864	-5.78739	NOT
UNC84B	0.128886	0.123184	1.26857	0.212151	0.683333	-5.17407	NOT
UNC84A	0.0895314	-0.0719565	0.671331	0.505986	0.863604	-5.71148	NOT
UNC5D	-0.0359857	0.0215465	-1.17797	0.245982	0.716641	-5.2756	NOT
UNC5CL	-0.00648744	-0.0300474	-0.252447	0.802028	0.957197	-5.89476	NOT
UNC5C	0.00882893	-0.00609396	0.347015	0.730455	0.940529	-5.86779	NOT
UNC5B	0.0596813	-0.0516182	0.745327	0.460564	0.844166	-5.66216	NOT
UNC5A	-0.00328104	0.00935014	-0.112148	0.911284	0.980119	-5.91914	NOT
UNC50	0.0537649	-0.031293	0.885061	0.381574	0.80179	-5.55546	NOT
UNC45B	-0.00607306	-0.0096838	-0.230435	0.818964	0.959977	-5.89983	NOT
UNC45A	-0.0331862	-0.0247054	-0.509481	0.6133	0.910766	-5.80176	NOT
UNC13D	0.273423	0.095824	2.80011	0.00792019	0.200729	-2.54174	NOT
UNC13B	0.0135695	-0.216678	0.143959	0.886277	0.975872	-5.91525	NOT
UNC119	-0.130261	0.0982011	-1.62759	0.111704	0.5501	-4.70565	NOT
UMPS	-0.0742638	0.0719439	-1.0051	0.321074	0.767319	-5.44985	NOT
UMODL1	0.0130246	0.0220369	0.489226	0.627435	0.913077	-5.81134	NOT
UMOD	-0.00810744	-0.0114891	-0.257118	0.798446	0.956664	-5.89363	NOT
ULK3	0.0741598	-0.163149	1.26854	0.212161	0.683333	-5.17411	NOT
ULK2	0.00121881	-0.000955634	0.0318938	0.97472	0.995147	-5.92465	NOT
ULK1	0.0566666	0.516663	0.276361	0.783737	0.953102	-5.88874	NOT
ULBP3	-0.0517376	0.134883	-0.519423	0.606416	0.908022	-5.79692	NOT
ULBP2	0.0263794	-0.0411627	0.336799	0.738083	0.941858	-5.87111	NOT
ULBP1	0.0769859	0.000678824	2.63788	0.0119405	0.239296	-2.89053	NOT
UIMC1	-0.200457	0.206154	-1.73668	0.0903747	0.508833	-4.54331	NOT
UHRF2	-0.0183483	0.0239903	-0.341418	0.73463	0.941081	-5.86962	NOT
UHRF1	-0.0859884	-0.0273537	-0.8903	0.37879	0.799268	-5.55112	NOT
UHMK1	-0.0268742	-0.0243108	-0.594137	0.555868	0.886825	-5.75757	NOT
UGT8	0.00954156	0.0396736	0.316781	0.753108	0.947149	-5.87733	NOT
UGT3A2	0.012325	-0.00251472	0.394109	0.695657	0.93595	-5.8512	NOT
UGT3A1	-0.0300682	0.0154017	-0.959948	0.343023	0.779107	-5.49107	NOT
UGT2B7	0.074257	0.826493	0.226094	0.822315	0.960471	-5.90077	NOT
UGT2B4	-0.0263673	0.0252793	-0.955201	0.345387	0.780326	-5.4953	NOT
UGT2B28	-0.176384	0.499782	-0.824251	0.414834	0.822212	-5.60406	NOT
UGT2B17	-0.0091111	0.240427	-0.0798058	0.936802	0.986306	-5.9221	NOT
UGT2B15	0.0352829	0.0231974	0.989443	0.328575	0.769521	-5.46434	NOT
UGT2B11	0.00460178	0.0145723	0.119698	0.90534	0.978977	-5.9183	NOT
UGT2B10	0.00977234	0.0575679	0.291593	0.772151	0.950527	-5.88463	NOT
UGT2A3	-0.0149479	0.0592073	-0.366252	0.716166	0.939215	-5.86127	NOT
UGT2A1	-0.0220856	0.0230841	-1.02646	0.311028	0.759454	-5.42972	NOT
UGT1A9	0.0231637	0.00195834	0.833686	0.409559	0.818637	-5.59674	NOT
UGT1A8	0.00700258	2.42986e-05	0.184644	0.85447	0.96885	-5.90888	NOT
UGT1A7	-0.0176668	0.0214214	-0.639899	0.525997	0.873797	-5.73091	NOT
UGT1A6	0.0412277	0.0382666	0.813115	0.421112	0.824726	-5.6126	NOT
UGT1A5	0.0137554	0.0646681	0.268581	0.789675	0.955161	-5.89076	NOT
UGT1A4	-0.0254973	0.0145865	-0.931154	0.35753	0.787838	-5.51642	NOT
UGT1A3	-0.00395784	0.00621252	-0.155812	0.876989	0.974297	-5.91356	NOT
UGT1A10	-0.0112211	0.00436287	-0.44821	0.656494	0.923734	-5.82957	NOT
UGT1A1	-0.0147978	0.0201209	-0.576626	0.567521	0.89348	-5.76725	NOT
UGP2	-0.0824354	0.021626	-0.740441	0.463488	0.846542	-5.66557	NOT
UGDH	0.0127176	-0.0240141	0.427056	0.671698	0.92774	-5.83836	NOT
UGCGL2	0.00223662	-0.091161	0.0265375	0.978965	0.995826	-5.9248	NOT
UGCGL1	0.0353262	0.033571	0.838653	0.406799	0.816298	-5.59285	NOT
UGCG	-0.130176	-0.00527919	-0.657274	0.514884	0.867922	-5.72028	NOT
UFM1	-0.10281	-0.0727118	-0.77159	0.44503	0.834866	-5.64346	NOT
UFD1L	-0.0425926	0.0184823	-0.731702	0.468745	0.848551	-5.67162	NOT
UFC1	0.188372	-0.0321528	1.92466	0.061624	0.443932	-4.24298	NOT
UEVLD	-0.0534743	-0.00538083	-1.07017	0.291153	0.742974	-5.38729	NOT
UCRC	-0.0103603	-0.0104933	-0.295545	0.769153	0.950527	-5.88352	NOT
UCP3	-0.0232201	0.0899244	-0.291818	0.77198	0.950527	-5.88456	NOT
UCP2	0.146696	-0.221528	1.10688	0.27516	0.730872	-5.35038	NOT
UCP1	0.0163532	0.0080738	0.503749	0.617285	0.910766	-5.80451	NOT
UCN3	-0.0295474	0.0900582	-0.376819	0.70836	0.938825	-5.85754	NOT
UCN2	0.0686225	0.0341054	2.22524	0.0319469	0.347513	-3.71176	NOT
UCN	-0.0829813	0.0120085	-1.64137	0.108801	0.544279	-4.68565	NOT
UCKL1	0.0961536	-0.0855606	1.33214	0.190583	0.660654	-5.09873	NOT
UCK2	0.0327748	0.142394	0.264114	0.793089	0.955687	-5.89189	NOT
UCK1	-0.0194822	-0.146815	-0.209285	0.835321	0.96253	-5.90426	NOT
UCHL5IP	0.0938512	-0.0270639	1.65785	0.10541	0.538899	-4.66153	NOT
UCHL5	-0.0903208	-0.105239	-1.01615	0.315852	0.762506	-5.43949	NOT
UCHL3	0.109999	-0.124865	1.0499	0.300257	0.751955	-5.40717	NOT
UCHL1	-0.0106194	-0.0390416	-0.126938	0.899645	0.978237	-5.91745	NOT
UBXD8	-0.0746196	-0.114989	-0.953764	0.346105	0.780763	-5.49657	NOT
UBXD6	0.023492	-0.0279224	0.760529	0.451534	0.83985	-5.65141	NOT
UBXD5	0.0241758	-0.0646903	0.678584	0.501428	0.862264	-5.70687	NOT
UBXD4	0.126278	0.102807	1.32617	0.192535	0.662174	-5.10595	NOT
UBXD3	-0.0531821	0.0517928	-0.898009	0.374718	0.797289	-5.54468	NOT
UBXD2	0.0737334	-0.0796394	0.795278	0.431288	0.827343	-5.62605	NOT
UBXD1	0.230956	0.135279	2.2387	0.0309828	0.343651	-3.68659	NOT
UBTF	0.134503	-0.0930966	1.6686	0.103245	0.536634	-4.64568	NOT
UBTD2	-0.20854	0.121215	-1.88294	0.0672192	0.457689	-4.31184	NOT
UBTD1	0.261979	0.00708458	2.80128	0.00789629	0.200641	-2.53916	NOT
UBR2	-0.261901	0.235835	-1.88809	0.0665051	0.457021	-4.3034	NOT
UBR1	-0.188263	0.11449	-1.94755	0.0587281	0.437948	-4.20468	NOT
UBQLNL	-0.0968392	0.385789	-0.590668	0.558167	0.888156	-5.75951	NOT
UBQLN4	0.147237	-0.0436716	1.90953	0.0636045	0.450177	-4.26809	NOT
UBQLN3	0.0666307	0.0664334	1.04179	0.303953	0.753854	-5.41502	NOT
UBQLN2	-0.143098	-0.0761583	-1.65729	0.105523	0.538899	-4.66234	NOT
UBQLN1	-0.0545752	-0.0696566	-0.694448	0.491537	0.857575	-5.69661	NOT
UBP1	-0.0441247	-0.084179	-0.818546	0.418043	0.824726	-5.60845	NOT
UBOX5	0.0397309	0.0184303	0.757528	0.453308	0.840547	-5.65355	NOT
UBN1	-0.0815219	0.077352	-1.23227	0.22526	0.697	-5.21558	NOT
UBLCP1	-0.0965398	0.0439105	-1.07038	0.291058	0.742974	-5.38708	NOT
UBL7	0.025117	-0.111256	0.250913	0.803205	0.957524	-5.89513	NOT
UBL5	0.307165	0.0469104	3.50926	0.00115421	0.0991408	-0.876323	NOT
UBL4B	-0.00779167	-0.00155747	-0.376144	0.708858	0.938825	-5.85778	NOT
UBL4A	0.0873442	-0.19505	0.812817	0.421281	0.824726	-5.61283	NOT
UBL3	0.158735	0.0459324	2.42869	0.0198883	0.293151	-3.31933	NOT
UBIAD1	0.0830153	-0.0603401	1.39978	0.169522	0.635503	-5.01491	NOT
UBFD1	0.0834352	-0.0768638	1.19338	0.239962	0.710757	-5.25881	NOT
UBE4B	-0.102109	-0.0880543	-1.60537	0.116518	0.559202	-4.7376	NOT
UBE4A	0.0271681	-0.0130454	1.01627	0.315792	0.762506	-5.43937	NOT
UBE3C	-0.00584151	-0.070466	-0.0775887	0.938554	0.986499	-5.92226	NOT
UBE3B	-0.00801093	-0.0903257	-0.139175	0.890031	0.976114	-5.9159	NOT
UBE3A	-0.0110518	0.0312737	-0.276799	0.783403	0.953102	-5.88863	NOT
UBE2Z	-0.0431767	0.00623992	-0.482931	0.631858	0.91444	-5.81424	NOT
UBE2W	-0.158873	0.0436474	-1.36083	0.181416	0.64921	-5.06363	NOT
UBE2V2	0.0597601	-0.0823888	0.940141	0.35296	0.784382	-5.50858	NOT
UBE2V1	-0.00701037	0.0124917	-0.219845	0.827144	0.961455	-5.9021	NOT
UBE2U	0.00289573	-0.00553984	0.104689	0.917162	0.980988	-5.91991	NOT
UBE2T	-0.00634316	-0.0250483	-0.178431	0.859313	0.969624	-5.90996	NOT
UBE2R2	0.0187519	0.019296	0.479627	0.634184	0.915318	-5.81575	NOT
UBE2Q2	0.0128317	-0.0605039	0.196356	0.845356	0.965453	-5.90675	NOT
UBE2Q1	-0.0739919	-0.104841	-0.775235	0.442898	0.833609	-5.64081	NOT
UBE2O	0.0204951	-0.00898197	0.302823	0.763642	0.94908	-5.88145	NOT
UBE2NL	-0.0355227	0.0153254	-1.14742	0.258231	0.725278	-5.30826	NOT
UBE2N	-0.0917271	-0.0446281	-0.945969	0.350017	0.783543	-5.50347	NOT
UBE2M	0.175428	0.0403207	2.86705	0.00666213	0.182108	-2.39393	NOT
UBE2L6	-0.31771	-0.0269079	-2.29641	0.0271364	0.329254	-3.57737	NOT
UBE2L3	-0.0539664	0.0749895	-0.802638	0.427072	0.826661	-5.62053	NOT
UBE2J2	0.106179	0.0195996	1.93524	0.0602717	0.441354	-4.22533	NOT
UBE2J1	0.0947569	0.0726773	0.80985	0.422963	0.825643	-5.61508	NOT
UBE2I	0.218386	0.0914923	3.38108	0.00165805	0.112841	-1.1922	NOT
UBE2H	-0.027158	0.081594	-0.281321	0.779959	0.952069	-5.88743	NOT
UBE2G2	-0.0749209	-0.004514	-3.24928	0.00239188	0.118944	-1.51072	NOT
UBE2G1	-0.0359241	-0.0887198	-0.240684	0.811067	0.958231	-5.89753	NOT
UBE2F	0.163043	-0.0129944	1.7402	0.0897484	0.506942	-4.53793	NOT
UBE2E3	-0.00946871	-0.0647371	-0.129568	0.897578	0.977694	-5.91713	NOT
UBE2E2	-0.0658871	-0.225353	-0.546517	0.587839	0.900528	-5.78325	NOT
UBE2E1	-0.216227	-0.0243274	-2.52064	0.0159365	0.269102	-3.13387	NOT
UBE2D4	0.0742949	-0.223489	0.531409	0.598164	0.904654	-5.79095	NOT
UBE2D3	-0.192756	0.104201	-2.60999	0.0127974	0.248531	-2.9491	NOT
UBE2D2	0.0364025	-0.00821219	0.608758	0.546231	0.881516	-5.74926	NOT
UBE2D1	-0.012584	0.000331589	-0.468008	0.642397	0.918645	-5.82097	NOT
UBE2C	-0.012975	0.0555296	-0.318928	0.751491	0.946867	-5.87668	NOT
UBE2B	-0.015125	0.00270296	-0.497823	0.621418	0.91154	-5.80732	NOT
UBE2A	-4.04052e-05	-0.0158825	-0.00163984	0.9987	0.999563	-5.92513	NOT
UBE1L2	0.043434	0.00710753	1.38026	0.175406	0.643072	-5.03949	NOT
UBE1L	-0.127548	-0.220804	-1.20659	0.234894	0.706072	-5.24428	NOT
UBE1DC1	0.0376546	0.018213	1.29468	0.203081	0.673523	-5.14354	NOT
UBE1C	-0.108008	-0.0541949	-1.02172	0.313239	0.761795	-5.43422	NOT
UBE1	0.0747433	0.0218344	1.48154	0.146537	0.60838	-4.90865	NOT
UBD	-0.832636	0.0833064	-3.23194	0.00250884	0.121419	-1.55214	DOWN
UBB	0.000224763	-0.198876	0.00161998	0.998716	0.999563	-5.92513	NOT
UBASH3A	0.0291971	0.0278886	0.735059	0.466722	0.848054	-5.6693	NOT
UBAP2L	-0.196017	-0.101984	-1.75296	0.0875042	0.504621	-4.51832	NOT
UBAP2	0.107411	-0.0271986	1.64754	0.107519	0.542125	-4.67663	NOT
UBAP1	-0.438941	0.234378	-3.31636	0.00198646	0.112841	-1.34942	NOT
UBADC1	0.202035	0.041788	2.69847	0.0102583	0.227648	-2.76187	NOT
UBA52	0.256525	0.0426883	3.59155	0.000912154	0.0902091	-0.670622	NOT
UAP1L1	0.152375	-0.0361611	1.52922	0.13432	0.591963	-4.84421	NOT
UAP1	0.0536264	0.0254785	2.06818	0.0453333	0.400235	-3.99689	NOT
UACA	0.0578784	0.0143268	1.29708	0.202262	0.672616	-5.1407	NOT
U2AF2	-0.023584	0.0586657	-0.438746	0.663278	0.926094	-5.83356	NOT
U2AF1L4	-0.0271141	-0.0216625	-0.403167	0.689038	0.933852	-5.84777	NOT
U2AF1	-0.173579	0.043666	-2.12584	0.0399337	0.379167	-3.89408	NOT
U1SNRNPBP	0.0242531	-0.0413637	0.646779	0.521582	0.871234	-5.72673	NOT
TYW3	-0.121522	-0.0493352	-1.46727	0.15036	0.611828	-4.92758	NOT
TYW1	-0.101543	-0.0972949	-1.44378	0.156824	0.620839	-4.95839	NOT
TYSND1	0.123981	-0.264233	0.807564	0.424263	0.825988	-5.61682	NOT
TYRP1	0.0171974	0.0260012	0.690029	0.494281	0.85994	-5.69949	NOT
TYROBP	-0.0614418	0.0349161	-1.06881	0.291757	0.743726	-5.38864	NOT
TYRO3	-0.332692	0.332665	-2.04802	0.0473661	0.406005	-4.0323	NOT
TYR	-0.0305157	0.00915237	-1.01892	0.31455	0.761795	-5.43687	NOT
TYMS	0.0319024	-0.223965	0.335344	0.739171	0.942368	-5.87158	NOT
TYK2	0.0489036	0.290035	0.317971	0.752211	0.947091	-5.87697	NOT
TXNRD2	0.0252493	0.0473277	0.554709	0.582276	0.898624	-5.77898	NOT
TXNRD1	0.00676254	0.2345	0.043394	0.96561	0.993678	-5.92424	NOT
TXNL6	-0.0466101	0.152935	-0.367779	0.715036	0.939215	-5.86074	NOT
TXNL5	0.132021	-0.00908087	1.19754	0.238359	0.708727	-5.25425	NOT
TXNL4B	-0.0141523	-0.0231047	-0.247827	0.805574	0.958005	-5.89586	NOT
TXNL4A	0.0681807	-0.0439473	1.33628	0.189239	0.659488	-5.09371	NOT
TXNL2	-0.000968229	0.115819	-0.00805092	0.993618	0.998851	-5.92511	NOT
TXNL1	-0.00326948	0.0183902	-0.0970904	0.923154	0.981458	-5.92064	NOT
TXNIP	0.216801	0.0475087	1.33937	0.18824	0.658352	-5.08995	NOT
TXNDC9	0.010433	0.0134428	0.382708	0.704024	0.937445	-5.85541	NOT
TXNDC8	0.037264	0.00581026	1.32121	0.194169	0.663811	-5.11193	NOT
TXNDC6	0.0115102	0.036542	0.384324	0.702836	0.936961	-5.85482	NOT
TXNDC5	-0.106568	-0.0671601	-1.14392	0.259663	0.725278	-5.31196	NOT
TXNDC4	-0.0517744	0.106352	-0.500386	0.619629	0.910922	-5.80611	NOT
TXNDC3	-0.0922575	0.0624097	-1.92956	0.0609943	0.442889	-4.23481	NOT
TXNDC2	-0.0065659	0.00905169	-0.26101	0.795464	0.956067	-5.89267	NOT
TXNDC14	0.148414	0.0112439	2.19491	0.0342187	0.358478	-3.76807	NOT
TXNDC13	0.0195997	0.011899	0.172889	0.863637	0.971206	-5.91088	NOT
TXNDC12	0.221109	-0.090544	2.56119	0.0144337	0.259793	-3.05058	NOT
TXNDC11	0.157493	-0.066654	2.57463	0.0139647	0.258461	-3.02275	NOT
TXNDC10	-0.0468513	0.0102314	-1.43529	0.159213	0.623817	-4.96942	NOT
TXNDC1	0.0523595	-0.080173	0.498623	0.620859	0.911523	-5.80694	NOT
TXN2	-0.065399	-0.0718919	-1.02301	0.312636	0.760873	-5.433	NOT
TXN	-0.0923608	0.0439153	-0.989267	0.32866	0.769521	-5.46451	NOT
TXLNB	-0.0980395	-0.0406845	-2.31201	0.0261725	0.328146	-3.54748	NOT
TXLNA	-0.00783633	-0.00456042	-0.0985213	0.922025	0.981458	-5.92051	NOT
TXK	-0.109398	0.0668736	-1.9689	0.0561342	0.432583	-4.16863	NOT
TWSG1	0.0376276	-0.0191724	0.708743	0.482719	0.853151	-5.68717	NOT
TWISTNB	0.00288628	0.00122694	0.0773958	0.938706	0.986499	-5.92228	NOT
TWIST1	0.0178152	0.0413027	0.430682	0.669082	0.927613	-5.83688	NOT
TWF2	0.0566048	-0.0867658	0.674498	0.503993	0.862701	-5.70947	NOT
TWF1	-0.0136234	-0.00635859	-0.542411	0.590636	0.902191	-5.78536	NOT
TUT1	-0.00260315	-0.178919	-0.0192949	0.984705	0.997199	-5.92496	NOT
TUSC5	0.0114227	0.00373829	0.426545	0.672067	0.928032	-5.83857	NOT
TUSC4	-0.00577521	0.204248	-0.0392961	0.968856	0.994285	-5.9244	NOT
TUSC3	0.0670872	0.116699	0.596621	0.554224	0.886037	-5.75617	NOT
TUSC2	0.0828725	-0.0924856	1.05073	0.299882	0.751852	-5.40637	NOT
TUSC1	0.0694109	-0.101307	0.852788	0.399009	0.812355	-5.58167	NOT
TULP4	0.0438323	-0.246867	0.362106	0.719237	0.939754	-5.8627	NOT
TULP3	0.0011508	-0.0275242	0.022002	0.982559	0.99684	-5.92491	NOT
TULP2	-0.13346	0.177333	-1.18254	0.244186	0.714842	-5.27065	NOT
TULP1	0.0456054	0.126604	0.582163	0.563823	0.890771	-5.76422	NOT
TUFT1	-0.0235495	0.253544	-0.207566	0.836653	0.962726	-5.9046	NOT
TUFM	0.197656	-0.137292	2.24778	0.030347	0.342449	-3.66954	NOT
TUBGCP6	-0.0360877	0.018672	-1.15479	0.255236	0.723298	-5.30046	NOT
TUBGCP5	0.0751281	-0.239838	0.717216	0.477535	0.851037	-5.68149	NOT
TUBGCP3	-0.0412007	-0.0129255	-1.30324	0.200172	0.669953	-5.1334	NOT
TUBGCP2	0.17001	0.0565138	2.32348	0.0254839	0.324288	-3.52542	NOT
TUBG2	-0.0367387	-0.243375	-0.305459	0.761649	0.948865	-5.88069	NOT
TUBG1	0.0244311	-0.0375954	0.864447	0.392653	0.809786	-5.57231	NOT
TUBE1	-0.0432423	0.00515432	-1.8349	0.0741932	0.476664	-4.38958	NOT
TUBD1	-0.0442756	0.0112415	-1.59813	0.118125	0.562504	-4.74794	NOT
TUBB8	0.0512792	0.0783598	0.770471	0.445685	0.835173	-5.64427	NOT
TUBB6	-0.221055	-0.150687	-1.3687	0.178962	0.646752	-5.05389	NOT
TUBB4Q	-0.00604305	-0.0139134	-0.25485	0.800185	0.95669	-5.89418	NOT
TUBB4	-0.0371089	-0.00704114	-1.2828	0.207171	0.679589	-5.1575	NOT
TUBB3	0.0594428	0.242525	0.324262	0.747481	0.945102	-5.87505	NOT
TUBB2C	0.219317	0.0440961	1.67468	0.102037	0.533705	-4.63668	NOT
TUBB2B	0.313651	0.368969	1.74693	0.0885593	0.506942	-4.52761	NOT
TUBB1	0.0499924	0.0216816	1.92146	0.0620393	0.445864	-4.24831	NOT
TUBB	-0.126709	-0.064186	-0.829037	0.412153	0.820922	-5.60036	NOT
TUBAL3	-0.0258895	0.00834387	-1.21314	0.232406	0.703509	-5.237	NOT
TUBA8	-0.0447507	0.0150697	-2.08642	0.0435592	0.394466	-3.96459	NOT
TUBA4B	-0.0232955	0.0663399	-0.416024	0.679684	0.930756	-5.84277	NOT
TUBA4A	-0.0174957	0.0190138	-0.470585	0.640571	0.918049	-5.81982	NOT
TUBA3E	-0.149059	0.210165	-1.22196	0.229093	0.700323	-5.22717	NOT
TUBA3C	0.0209918	0.0216882	1.00887	0.319285	0.766291	-5.44632	NOT
TUBA1C	0.146362	-0.076513	1.21656	0.23112	0.702001	-5.2332	NOT
TUBA1B	0.0831011	-0.274528	0.485457	0.630081	0.914223	-5.81308	NOT
TUBA1A	-0.0643172	-0.0916864	-0.421901	0.675425	0.928978	-5.84044	NOT
TUB	-0.0304136	0.0307152	-0.937487	0.354305	0.785585	-5.51091	NOT
TTYH3	0.194197	0.0750582	1.08683	0.283816	0.738463	-5.37069	NOT
TTYH2	0.323666	0.355973	1.9276	0.0612457	0.442889	-4.23808	NOT
TTYH1	0.0316702	0.0204487	0.780989	0.439547	0.832597	-5.63661	NOT
TTRAP	-0.0304244	0.0155378	-1.07514	0.288949	0.741545	-5.38236	NOT
TTR	-0.0149739	0.013128	-0.689483	0.494621	0.859969	-5.69985	NOT
TTPA	-0.028179	0.0113467	-0.870093	0.389599	0.807924	-5.56773	NOT
TTN	0.0170977	0.0978608	0.228807	0.82022	0.960311	-5.90018	NOT
TTMB	0.0547646	0.00115041	1.64341	0.108376	0.543652	-4.68267	NOT
TTLL9	0.0263948	0.0429983	0.712333	0.480519	0.852658	-5.68477	NOT
TTLL7	0.0177929	0.0435705	0.388331	0.699893	0.936671	-5.85335	NOT
TTLL6	-0.0568374	0.0138952	-2.29751	0.0270674	0.329254	-3.57526	NOT
TTLL5	0.100374	-0.116381	1.24681	0.219938	0.692262	-5.19908	NOT
TTLL4	-0.277529	0.227957	-1.7991	0.0797816	0.488878	-4.44643	NOT
TTLL3	-0.107632	0.0137488	-1.11573	0.271396	0.72898	-5.3413	NOT
TTLL2	0.0355306	0.0145708	1.15864	0.253681	0.722984	-5.29636	NOT
TTLL13	-0.0628775	0.10907	-0.737965	0.464974	0.84718	-5.66729	NOT
TTLL12	0.129771	-0.0026111	1.56698	0.125236	0.577915	-4.79191	NOT
TTLL11	0.0123368	-0.00515365	0.500493	0.619554	0.910922	-5.80606	NOT
TTLL10	0.0544236	0.0838893	0.915111	0.365784	0.792572	-5.53022	NOT
TTLL1	-0.0537018	-0.0132751	-2.05938	0.0462108	0.402922	-4.01237	NOT
TTL	-0.0162825	-0.160685	-0.179227	0.858692	0.969624	-5.90982	NOT
TTK	-0.0293964	-0.00788229	-1.35446	0.183423	0.651411	-5.07149	NOT
TTF2	-0.018921	-0.18987	-0.193454	0.847612	0.966065	-5.90729	NOT
TTF1	-0.0085535	0.0498573	-0.148163	0.882982	0.975259	-5.91467	NOT
TTC9C	-0.037242	0.0176465	-1.50896	0.139407	0.599715	-4.87181	NOT
TTC9B	-0.027472	0.0402645	-0.839592	0.406279	0.816298	-5.59211	NOT
TTC8	-0.00353276	0.258458	-0.0236529	0.981251	0.996641	-5.92487	NOT
TTC7B	-0.090217	-0.0372732	-1.7862	0.0818813	0.493703	-4.4667	NOT
TTC7A	-0.059422	-0.0884282	-0.804033	0.426275	0.826172	-5.61948	NOT
TTC6	-0.00856464	-0.00190839	-0.334025	0.740159	0.942867	-5.872	NOT
TTC5	0.0909601	-0.0638429	1.31533	0.196116	0.664634	-5.11898	NOT
TTC4	0.0933488	-0.118067	1.15419	0.255478	0.723298	-5.30109	NOT
TTC35	-0.0924361	0.164363	-0.930357	0.357937	0.788163	-5.51711	NOT
TTC33	-0.0342381	0.00467285	-1.1976	0.238335	0.708727	-5.25419	NOT
TTC32	0.0155595	0.0511037	0.219659	0.827288	0.961455	-5.90214	NOT
TTC31	-0.00165794	-0.0498695	-0.0197512	0.984343	0.99711	-5.92495	NOT
TTC30B	-0.0242785	0.00846493	-1.00341	0.321879	0.767319	-5.45142	NOT
TTC30A	0.05682	0.0356107	1.17863	0.245722	0.716641	-5.27489	NOT
TTC3	0.00876565	-0.00416929	0.314148	0.755091	0.947443	-5.87812	NOT
TTC29	0.306651	0.21833	1.82352	0.0759322	0.480215	-4.40775	NOT
TTC27	0.0423411	-0.219835	0.384129	0.702979	0.937082	-5.85489	NOT
TTC26	-0.0482136	0.147302	-0.46209	0.646597	0.919732	-5.82358	NOT
TTC25	0.301864	0.344967	1.28886	0.205077	0.676416	-5.15039	NOT
TTC23	-0.00231987	-0.360035	-0.013904	0.988978	0.998008	-5.92504	NOT
TTC21B	-0.0423753	0.00329599	-1.53018	0.134081	0.591343	-4.84289	NOT
TTC21A	0.00864868	0.0418666	0.072356	0.94269	0.987014	-5.92264	NOT
TTC19	0.100704	0.0485661	1.11089	0.273449	0.730026	-5.34627	NOT
TTC18	0.00931506	0.195706	0.0579716	0.954069	0.990055	-5.92353	NOT
TTC17	-0.0341802	-0.232491	-0.327639	0.744946	0.9445	-5.87401	NOT
TTC16	-0.00046725	0.116559	-0.0055865	0.995571	0.999097	-5.92512	NOT
TTC15	0.0167101	-0.181934	0.157259	0.875856	0.974	-5.91334	NOT
TTC14	-0.00604772	-0.0773588	-0.0586975	0.953494	0.990052	-5.92349	NOT
TTC13	-0.0278607	0.0120372	-1.09932	0.278399	0.733888	-5.35807	NOT
TTC12	-0.0220795	0.0318694	-0.786452	0.436378	0.830538	-5.63259	NOT
TTC1	-0.111863	-0.0571077	-1.42642	0.161741	0.627635	-4.98087	NOT
TTBK2	-0.0508948	0.138709	-0.574534	0.568921	0.894363	-5.76839	NOT
TTBK1	0.0296138	0.0199983	1.23942	0.22263	0.695001	-5.20748	NOT
TSTA3	-0.00940724	-0.0915729	-0.157815	0.875421	0.973931	-5.91326	NOT
TST	0.114323	-0.184658	0.96925	0.338422	0.777093	-5.48272	NOT
TSSK6	-0.0210775	0.0660537	-0.349416	0.728666	0.940233	-5.867	NOT
TSSK4	-0.0180194	0.0254065	-0.813445	0.420925	0.824726	-5.61235	NOT
TSSK3	-0.0178884	0.0117267	-0.593176	0.556504	0.887141	-5.75811	NOT
TSSK2	-0.0314109	-0.000123142	-1.18098	0.244797	0.716284	-5.27234	NOT
TSSK1B	-0.00689895	0.0535279	-0.0999378	0.920908	0.981306	-5.92037	NOT
TSSC4	0.0721381	0.121481	0.844927	0.40333	0.815488	-5.58791	NOT
TSSC1	0.0907452	-0.127286	1.14071	0.260981	0.725466	-5.31533	NOT
TSRC1	0.0340952	-0.355406	0.17331	0.863308	0.971206	-5.91081	NOT
TSR2	0.0861468	-0.0826754	1.32344	0.193431	0.663707	-5.10924	NOT
TSR1	-0.0233568	-0.0836967	-0.356129	0.723672	0.939809	-5.86474	NOT
TSPYL6	-0.0652045	0.0980464	-0.685066	0.497373	0.86148	-5.70271	NOT
TSPYL5	0.0187946	0.0200225	0.616867	0.540924	0.879799	-5.74457	NOT
TSPYL4	0.00662848	-0.000958818	0.244886	0.807835	0.958231	-5.89655	NOT
TSPYL2	0.188785	0.086044	1.54706	0.129966	0.584356	-4.81965	NOT
TSPYL1	0.0472116	0.0304393	0.549919	0.585525	0.899595	-5.78148	NOT
TSPY2	-0.0262474	0.0208159	-0.699442	0.488447	0.855866	-5.69334	NOT
TSPY1	0.0168809	0.0203213	0.476544	0.636359	0.916197	-5.81715	NOT
TSPO	0.0823208	-0.324695	0.675661	0.503262	0.862701	-5.70873	NOT
TSPAN9	0.0937285	-0.119974	0.884258	0.382002	0.802504	-5.55612	NOT
TSPAN8	1.09874	0.654696	3.44053	0.0014026	0.105485	-1.04641	UP
TSPAN7	-0.00872398	-0.00340448	-0.299572	0.766102	0.949902	-5.88238	NOT
TSPAN6	0.310626	0.313676	1.33058	0.191091	0.660966	-5.10062	NOT
TSPAN5	-0.0326129	-0.0135944	-0.717885	0.477127	0.850959	-5.68104	NOT
TSPAN4	-0.16403	0.226023	-1.2879	0.205407	0.676416	-5.15152	NOT
TSPAN33	0.177231	0.189316	0.996812	0.32503	0.768238	-5.45755	NOT
TSPAN32	-0.107636	-0.0751704	-0.6867	0.496354	0.861422	-5.70165	NOT
TSPAN31	0.0491697	-0.167197	0.581076	0.564549	0.891264	-5.76482	NOT
TSPAN3	-0.106224	-0.0988068	-0.757532	0.453306	0.840547	-5.65355	NOT
TSPAN2	-0.0679088	0.0292607	-1.73965	0.0898459	0.506942	-4.53877	NOT
TSPAN18	0.219135	0.47395	1.29483	0.203028	0.673523	-5.14335	NOT
TSPAN17	-0.0507947	-0.189629	-0.487826	0.628417	0.913521	-5.81199	NOT
TSPAN16	-0.00370493	0.00926386	-0.113957	0.909859	0.979594	-5.91894	NOT
TSPAN15	0.221151	-0.211304	1.70908	0.0954225	0.518906	-4.58524	NOT
TSPAN14	-0.0839329	0.00441445	-0.827594	0.41296	0.821129	-5.60148	NOT
TSPAN13	0.790499	0.102057	3.46154	0.00132171	0.103669	-0.9946	UP
TSPAN12	0.0573443	0.0142686	1.43185	0.160191	0.624598	-4.97387	NOT
TSPAN10	-0.0369902	0.0317862	-0.349879	0.728321	0.940233	-5.86684	NOT
TSPAN1	0.690635	0.553387	2.74799	0.00904904	0.213851	-2.65527	UP
TSP50	0.0619933	0.0506292	1.10048	0.277903	0.733624	-5.3569	NOT
TSNAXIP1	0.0573708	0.15563	0.443228	0.660062	0.924607	-5.83168	NOT
TSNAX	0.040274	-0.128511	0.297982	0.767306	0.95004	-5.88283	NOT
TSNARE1	-0.00850231	0.0332247	-0.224746	0.823356	0.960547	-5.90106	NOT
TSN	-0.0132294	0.00903164	-0.661496	0.512203	0.866894	-5.71766	NOT
TSLP	-0.064769	-0.0246673	-1.80298	0.0791597	0.487679	-4.44032	NOT
TSKU	0.126893	-0.0509841	1.69123	0.098809	0.525	-4.61204	NOT
TSKS	-0.0283262	0.00153391	-1.00684	0.320249	0.766796	-5.44822	NOT
TSHZ3	-0.110765	-0.0103639	-2.20168	0.0336996	0.35481	-3.75556	NOT
TSHZ2	0.0923296	0.10573	0.911951	0.367424	0.793871	-5.53291	NOT
TSHZ1	-0.018278	-0.00300955	-0.256842	0.798657	0.956664	-5.8937	NOT
TSHR	-0.0141999	0.00289988	-0.397086	0.693479	0.935174	-5.85009	NOT
TSHB	-0.0148717	0.0915461	-0.226025	0.822368	0.960471	-5.90078	NOT
TSGA2	0.598148	0.558927	1.72541	0.0924089	0.513757	-4.56051	NOT
TSGA14	-0.0160863	0.024825	-0.387432	0.700553	0.936671	-5.85368	NOT
TSGA13	-0.014144	-0.0040154	-0.477032	0.636014	0.916197	-5.81693	NOT
TSGA10IP	-0.0251722	0.00808906	-0.960548	0.342725	0.779107	-5.49053	NOT
TSGA10	0.117262	0.0982652	1.38758	0.173179	0.640386	-5.0303	NOT
TSG101	-0.00682768	0.0382671	-0.124916	0.901235	0.978731	-5.91769	NOT
TSFM	0.0127779	-0.0705	0.164506	0.870187	0.97327	-5.91223	NOT
TSEN54	0.60916	0.162472	3.16977	0.00297436	0.130475	-1.69961	UP
TSEN34	-0.298943	0.214223	-1.70896	0.0954432	0.518906	-4.58541	NOT
TSEN2	-0.10178	-0.0349168	-0.98774	0.329398	0.769751	-5.46591	NOT
TSCOT	-0.124763	0.0371099	-1.47479	0.148335	0.610116	-4.91762	NOT
TSC22D4	-0.109533	0.286247	-0.990471	0.328079	0.769521	-5.4634	NOT
TSC22D3	-0.303621	0.220928	-1.79941	0.0797319	0.488878	-4.44595	NOT
TSC22D2	0.0602388	0.16909	0.59901	0.552646	0.8851	-5.75482	NOT
TSC22D1	-0.188453	-0.0350594	-1.21815	0.230521	0.701475	-5.23143	NOT
TSC2	-0.0416593	0.00719968	-1.33571	0.189423	0.659488	-5.0944	NOT
TSC1	0.023622	0.010756	0.907	0.370004	0.794849	-5.53711	NOT
TRY1	0.0426666	0.0230514	1.27016	0.211588	0.682561	-5.17222	NOT
TRUB2	0.132776	0.0585891	1.10622	0.275442	0.730872	-5.35106	NOT
TRUB1	-0.0163887	0.00799284	-0.451596	0.654073	0.922721	-5.82813	NOT
TRSPAP1	0.104494	0.043976	1.55653	0.127699	0.580827	-4.8065	NOT
TRRAP	0.0539869	-0.0897928	1.00304	0.322052	0.767319	-5.45176	NOT
TRPV6	0.0986747	-0.00498405	1.71315	0.0946632	0.517138	-4.57909	NOT
TRPV5	0.00173944	0.0453823	0.0311703	0.975293	0.995257	-5.92467	NOT
TRPV4	0.0330687	-0.0368311	0.463479	0.64561	0.919257	-5.82297	NOT
TRPV3	0.00233886	-0.00638586	0.0716254	0.943268	0.987089	-5.92269	NOT
TRPV2	0.0747139	-0.355157	0.563452	0.576368	0.896857	-5.77436	NOT
TRPV1	0.0568046	0.0535611	1.63906	0.109283	0.544948	-4.68901	NOT
TRPT1	0.0521314	0.0289965	2.03585	0.0486318	0.411415	-4.05355	NOT
TRPS1	-0.0102062	-0.0142482	-0.251604	0.802675	0.957412	-5.89497	NOT
TRPM8	0.0192777	0.00187171	1.02614	0.311179	0.759454	-5.43003	NOT
TRPM7	-0.179433	-0.00607942	-2.17964	0.0354153	0.363405	-3.79619	NOT
TRPM6	-0.156566	0.064725	-2.20478	0.0334641	0.353627	-3.74981	NOT
TRPM5	-0.0186852	-0.00154515	-0.630824	0.531853	0.876051	-5.73635	NOT
TRPM4	0.183258	-0.141478	1.64505	0.108035	0.543314	-4.68027	NOT
TRPM3	-0.0353612	0.0605317	-0.755984	0.454223	0.841105	-5.65465	NOT
TRPM2	-0.0349385	0.0144291	-1.29044	0.204532	0.675326	-5.14853	NOT
TRPM1	0.0057405	0.0505322	0.142898	0.88711	0.975948	-5.9154	NOT
TRPC7	-0.00914557	0.0212958	-0.28571	0.77662	0.951693	-5.88624	NOT
TRPC6	0.0114227	0.0175413	0.287581	0.775198	0.951671	-5.88573	NOT
TRPC5	-0.0819773	0.0739624	-1.16225	0.252231	0.721593	-5.29251	NOT
TRPC4AP	0.00687204	0.0779402	0.0962402	0.923825	0.981574	-5.92072	NOT
TRPC4	0.0100194	0.0396038	0.197762	0.844263	0.965029	-5.90649	NOT
TRPC3	-0.11434	0.146478	-0.968311	0.338884	0.777093	-5.48357	NOT
TRPC1	-0.0153848	0.0321935	-0.361374	0.719779	0.939766	-5.86295	NOT
TRPA1	-0.0277038	0.000798401	-0.866397	0.391597	0.809571	-5.57073	NOT
TROVE2	-0.0245253	-0.00558634	-0.810091	0.422827	0.825643	-5.6149	NOT
TROAP	-0.0258422	-0.0539932	-0.794264	0.431872	0.827343	-5.6268	NOT
TRO	0.0206441	0.0192578	0.948936	0.348524	0.782839	-5.50085	NOT
TRNT1	0.0106609	0.0528599	0.26912	0.789263	0.955129	-5.89062	NOT
TRMU	0.125622	-0.0320206	1.32926	0.191523	0.661265	-5.10222	NOT
TRMT5	0.0638256	0.0179263	2.36999	0.0228552	0.309791	-3.43512	NOT
TRMT12	0.0270265	-0.096672	0.333537	0.740524	0.942867	-5.87215	NOT
TRMT11	-0.0492222	0.0676013	-0.737315	0.465365	0.847217	-5.66774	NOT
TRMT1	-0.0281146	-0.0784913	-0.287493	0.775264	0.951671	-5.88575	NOT
TRIT1	0.0142935	-0.045708	0.447112	0.657279	0.923734	-5.83004	NOT
TRIP6	-0.062156	-0.311568	-0.50374	0.617291	0.910766	-5.80451	NOT
TRIP4	-0.098575	-0.0438867	-1.32403	0.193239	0.663707	-5.10853	NOT
TRIP13	0.444215	0.135239	2.31013	0.0262872	0.328278	-3.55109	NOT
TRIP12	-0.0670319	-0.0576016	-1.53388	0.13317	0.588943	-4.83781	NOT
TRIP11	0.0030298	-0.073555	0.036129	0.971365	0.994594	-5.92451	NOT
TRIP10	0.111057	0.0604916	1.15878	0.253627	0.722984	-5.29621	NOT
TRIOBP	0.200684	0.0764252	2.21002	0.0330695	0.352802	-3.74009	NOT
TRIO	-0.013813	-0.173606	-0.140045	0.889349	0.976026	-5.91578	NOT
TRIMP1	-0.0163167	0.0017908	-0.616381	0.541241	0.879859	-5.74485	NOT
TRIML1	-0.00621144	-0.0103186	-0.296842	0.76817	0.950139	-5.88316	NOT
TRIM9	-0.123293	0.147016	-1.13219	0.2645	0.726617	-5.32425	NOT
TRIM8	0.178565	-0.0293975	2.02651	0.0496233	0.415361	-4.06979	NOT
TRIM74	-0.00145618	0.0555409	-0.0471356	0.962647	0.992942	-5.92408	NOT
TRIM73	-0.119559	0.231447	-1.00285	0.322145	0.767319	-5.45194	NOT
TRIM72	0.117028	0.00190587	4.14403	0.000178708	0.0500301	0.760843	NOT
TRIM7	-0.012784	0.0540052	-0.255042	0.800037	0.95669	-5.89414	NOT
TRIM6-TRIM34	0.0560734	0.0152916	2.06076	0.0460727	0.402494	-4.00996	NOT
TRIM69	-0.167767	0.0594534	-2.04757	0.0474123	0.406005	-4.03308	NOT
TRIM68	0.200122	-0.225154	1.69991	0.0971497	0.522739	-4.59904	NOT
TRIM67	0.0751972	0.0710958	1.56018	0.126835	0.579466	-4.80141	NOT
TRIM65	0.0950452	-0.173025	0.959231	0.34338	0.779304	-5.49171	NOT
TRIM63	0.0193962	-0.000937253	0.698903	0.48878	0.855866	-5.69369	NOT
TRIM62	0.029187	-0.030579	0.585542	0.561572	0.889221	-5.76236	NOT
TRIM61	-0.0702853	-0.0351223	-1.23648	0.223709	0.695752	-5.21082	NOT
TRIM60	0.00783805	0.00667169	0.269627	0.788875	0.954862	-5.89049	NOT
TRIM6	-0.0267478	-0.0526724	-0.355122	0.724421	0.939809	-5.86508	NOT
TRIM59	0.0113756	0.0366268	0.329962	0.743203	0.94364	-5.87328	NOT
TRIM58	0.034641	0.191633	0.305522	0.761601	0.948865	-5.88067	NOT
TRIM56	-0.0159446	-0.0204499	-0.4693	0.641481	0.918485	-5.8204	NOT
TRIM55	-0.0378776	0.0289853	-0.995349	0.325732	0.768586	-5.4589	NOT
TRIM54	0.0127393	0.0783493	0.180799	0.857466	0.969239	-5.90955	NOT
TRIM52	0.00631957	-0.0497653	0.116763	0.90765	0.979318	-5.91863	NOT
TRIM50	0.0204998	0.0239285	0.940932	0.352559	0.78434	-5.50789	NOT
TRIM5	-0.296163	0.0317102	-1.78479	0.0821135	0.494416	-4.4689	NOT
TRIM48	-0.0263445	0.0445814	-0.776111	0.442387	0.833483	-5.64017	NOT
TRIM47	-0.070639	-0.186729	-0.475128	0.637359	0.916354	-5.81779	NOT
TRIM46	-0.00632617	-0.0372569	-0.15886	0.874603	0.973675	-5.9131	NOT
TRIM45	-0.0172251	-0.0194619	-0.661208	0.512385	0.866894	-5.71784	NOT
TRIM44	-0.0519388	0.0858373	-0.545722	0.58838	0.900635	-5.78366	NOT
TRIM43	-0.153584	0.212512	-1.45892	0.152634	0.614276	-4.93859	NOT
TRIM42	0.0082292	-0.00805498	0.315495	0.754076	0.947223	-5.87772	NOT
TRIM41	-0.0123538	0.0934495	-0.194361	0.846907	0.965979	-5.90713	NOT
TRIM40	-0.00450911	0.0437415	-0.148666	0.882587	0.975259	-5.9146	NOT
TRIM4	-0.0556446	0.0217707	-1.09597	0.279847	0.734937	-5.36147	NOT
TRIM39	0.0222671	0.0772756	0.411088	0.683269	0.931831	-5.84471	NOT
TRIM38	-0.0814745	0.031092	-0.705194	0.4849	0.854482	-5.68953	NOT
TRIM37	-0.022163	-0.0536115	-0.298545	0.766879	0.950032	-5.88267	NOT
TRIM36	0.0694644	0.106039	0.818063	0.418315	0.824726	-5.60882	NOT
TRIM35	-0.0371009	0.0284041	-1.32692	0.192288	0.66163	-5.10504	NOT
TRIM34	-0.0138109	0.0369361	-0.407709	0.685727	0.932112	-5.84603	NOT
TRIM33	-0.0507403	0.0807146	-0.660198	0.513026	0.867072	-5.71847	NOT
TRIM32	-0.0160307	-0.116438	-0.178264	0.859443	0.969624	-5.90998	NOT
TRIM31	-0.0921312	0.0866002	-1.37039	0.17844	0.64654	-5.05179	NOT
TRIM3	-0.034018	-0.00993328	-0.88081	0.383842	0.803707	-5.55897	NOT
TRIM29	0.169424	0.180146	1.129	0.265829	0.72704	-5.32758	NOT
TRIM28	0.227171	-0.0232594	2.7594	0.00878993	0.210185	-2.63054	NOT
TRIM27	-0.0374333	-0.117288	-0.563329	0.576451	0.896857	-5.77442	NOT
TRIM26	-0.0205023	-0.0736186	-0.312031	0.756687	0.94766	-5.87875	NOT
TRIM25	-0.385749	0.0551368	-2.887	0.00632493	0.177615	-2.34947	NOT
TRIM24	0.206608	0.0825024	2.17131	0.0360838	0.367274	-3.81147	NOT
TRIM23	-0.0683998	0.103855	-0.857037	0.396685	0.810702	-5.57827	NOT
TRIM22	-0.682666	-0.213688	-3.00689	0.0046121	0.15746	-2.07828	DOWN
TRIM21	-0.47482	0.106483	-3.13994	0.00322571	0.134629	-1.7698	NOT
TRIM2	0.0129963	0.0312522	0.505931	0.615766	0.910766	-5.80347	NOT
TRIM17	0.0138725	-0.021281	0.497676	0.62152	0.911566	-5.80739	NOT
TRIM16	0.177254	0.0298783	1.99273	0.0533563	0.425163	-4.12802	NOT
TRIM15	-0.0253421	0.228015	-0.213169	0.832311	0.96253	-5.90347	NOT
TRIM14	-0.00716096	0.0278584	-0.125392	0.900861	0.978567	-5.91764	NOT
TRIM13	-0.020823	0.0340692	-0.375163	0.709581	0.938902	-5.85813	NOT
TRIM11	0.0240344	-0.00788708	0.332267	0.741476	0.942867	-5.87255	NOT
TRIM10	-0.0360778	0.0195022	-0.989107	0.328737	0.769521	-5.46465	NOT
TRIB3	-0.136003	0.239893	-0.615968	0.541511	0.879967	-5.74509	NOT
TRIB2	-0.141003	-0.0677648	-1.81084	0.0779113	0.484482	-4.4279	NOT
TRIB1	-0.297538	0.447431	-1.19156	0.240669	0.711185	-5.26081	NOT
TRIAP1	0.0872244	-0.00528845	1.30623	0.199164	0.669139	-5.12985	NOT
TRIAD3	0.0169008	-0.0137138	0.522132	0.604546	0.907717	-5.79558	NOT
TRHR	-0.0567011	-0.00371824	-2.25799	0.0296463	0.339719	-3.65032	NOT
TRHDE	-0.0316649	-0.143684	-0.234806	0.815593	0.958954	-5.89886	NOT
TRH	0.136074	0.0377288	3.20823	0.00267752	0.125251	-1.60855	NOT
TRFP	0.0812182	-0.00291788	1.55846	0.127242	0.580199	-4.80381	NOT
TREX2	-0.0481781	-0.0242498	-1.66533	0.103899	0.537914	-4.6505	NOT
TREX1	-0.0154478	0.0343666	-0.263655	0.793441	0.955687	-5.89201	NOT
TRERF1	0.12852	0.415491	0.725436	0.472536	0.850166	-5.67591	NOT
TREML4	-0.870639	0.700303	-2.45218	0.0188019	0.28785	-3.27241	DOWN
TREML2	-0.387944	0.430928	-1.3767	0.176494	0.643879	-5.04393	NOT
TREML1	0.0243232	-0.00143219	0.489679	0.627117	0.913077	-5.81113	NOT
TREM2	0.0967366	-0.0816732	0.760271	0.451686	0.83985	-5.65159	NOT
TREM1	-0.207072	0.13202	-1.35689	0.182655	0.650852	-5.06849	NOT
TREH	-0.0199081	-0.00122098	-0.623148	0.536832	0.877931	-5.74089	NOT
TRDN	-0.0518658	0.0840085	-0.764005	0.449484	0.838039	-5.64892	NOT
TRDMT1	0.0997454	0.010522	2.90251	0.00607385	0.173494	-2.31476	NOT
TRAT1	-0.188301	0.0466789	-3.35851	0.00176621	0.112841	-1.24721	NOT
TRAPPC6B	-0.114765	-0.00958684	-1.65816	0.105347	0.538899	-4.66107	NOT
TRAPPC6A	0.143444	-0.152748	1.16292	0.251963	0.721593	-5.29179	NOT
TRAPPC4	0.215111	-0.0133928	2.48183	0.0175077	0.280201	-3.21273	NOT
TRAPPC3	0.205918	-0.0730348	2.53998	0.0152027	0.265634	-3.09425	NOT
TRAPPC2L	0.328079	-0.126436	2.96163	0.00519986	0.166124	-2.18143	NOT
TRAPPC2	0.0283821	0.0405732	0.45857	0.6491	0.920124	-5.82512	NOT
TRAPPC1	0.136414	-0.0386616	2.29694	0.0271032	0.329254	-3.57636	NOT
TRAP1	0.0129333	-0.255935	0.0978204	0.922578	0.981458	-5.92057	NOT
TRAM2	-0.0276906	-0.0945992	-0.376368	0.708693	0.938825	-5.8577	NOT
TRAM1L1	0.0474968	0.0110746	1.97674	0.0552065	0.430971	-4.15531	NOT
TRAM1	0.0252634	-0.101763	0.2433	0.809054	0.958231	-5.89692	NOT
TRAK2	0.0208037	-0.176311	0.320685	0.750169	0.946528	-5.87615	NOT
TRAK1	0.115881	-0.0387727	0.978628	0.333824	0.773891	-5.47423	NOT
TRAIP	-0.0709912	0.0226038	-1.1326	0.264329	0.726475	-5.32382	NOT
TRAFD1	-0.322678	0.148607	-2.0145	0.0509231	0.418415	-4.09058	NOT
TRAF7	0.0108591	-0.0135247	0.403664	0.688675	0.933747	-5.84758	NOT
TRAF6	-0.0433703	-0.00774249	-0.823694	0.415146	0.822383	-5.60449	NOT
TRAF5	-0.0514921	0.0539881	-1.0408	0.304407	0.754364	-5.41598	NOT
TRAF4	0.200615	0.111276	2.15186	0.0376888	0.371643	-3.84698	NOT
TRAF3IP3	-0.199849	0.352202	-0.967937	0.339069	0.777093	-5.48391	NOT
TRAF3IP2	-0.0189952	0.0132053	-0.420406	0.676507	0.929087	-5.84103	NOT
TRAF3IP1	0.0311581	0.00394255	1.00598	0.320656	0.767319	-5.44902	NOT
TRAF3	-0.229657	0.117017	-2.06076	0.0460727	0.402494	-4.00996	NOT
TRAF2	0.153838	-0.0750043	1.52779	0.134673	0.592612	-4.84617	NOT
TRAF1	-0.201335	0.276669	-1.82855	0.075159	0.478875	-4.39973	NOT
TRADD	0.0507792	0.0205076	0.941974	0.352032	0.78434	-5.50698	NOT
TRABD	0.487165	0.171797	3.78401	0.000521775	0.0683075	-0.181252	NOT
TRA2A	-0.168291	0.0744054	-1.73956	0.0898615	0.506942	-4.53891	NOT
TRA16	-0.00625745	-0.0903344	-0.0791949	0.937284	0.986306	-5.92214	NOT
TPX2	-0.0681314	-0.0394699	-2.39539	0.0215255	0.302535	-3.38527	NOT
TPTE2	0.0137111	0.0358694	0.330587	0.742734	0.943295	-5.87308	NOT
TPTE	-0.0647255	0.0273342	-2.12381	0.0401136	0.380181	-3.89774	NOT
TPT1	0.0688262	0.14001	0.915172	0.365752	0.792572	-5.53017	NOT
TPST2	-0.0403402	-0.0194931	-0.453884	0.65244	0.922284	-5.82715	NOT
TPST1	-0.0722541	0.42459	-0.316948	0.752981	0.947091	-5.87728	NOT
TPSG1	0.107201	0.0623298	2.58845	0.0134973	0.255047	-2.99405	NOT
TPSD1	0.0327903	0.0677788	1.03834	0.305538	0.755333	-5.41835	NOT
TPSB2	1.57203	1.0705	3.45301	0.001354	0.104334	-1.01565	UP
TPRX1	0.0140565	0.0180705	0.278282	0.782273	0.95292	-5.88824	NOT
TPRKB	0.101195	-0.0417546	1.28094	0.207814	0.680021	-5.15967	NOT
TPR	-0.0970374	0.125233	-0.978035	0.334114	0.77397	-5.47477	NOT
TPPP	0.0283677	-0.065133	0.541905	0.590982	0.902492	-5.78562	NOT
TPP2	0.134898	-0.0732603	2.0662	0.0455293	0.400627	-4.00037	NOT
TPP1	-0.0268033	-0.128572	-0.343673	0.732947	0.940818	-5.86889	NOT
TPO	-0.0250009	-0.0219739	-0.663115	0.511176	0.866529	-5.71665	NOT
TPMT	-0.0138256	-0.196421	-0.154481	0.878031	0.974437	-5.91376	NOT
TPM4	-0.0539402	0.0437883	-0.338328	0.73694	0.941521	-5.87062	NOT
TPM3	-0.00931888	0.0533459	-0.155194	0.877473	0.974297	-5.91365	NOT
TPM2	-0.00231285	-0.0137692	-0.0160854	0.987249	0.997636	-5.92501	NOT
TPM1	0.285238	0.0442044	2.78326	0.00826996	0.205305	-2.57859	NOT
TPK1	-0.128171	-0.150372	-1.33859	0.188492	0.658601	-5.0909	NOT
TPI1	0.220963	0.193962	1.58689	0.120652	0.567359	-4.76389	NOT
TPH2	-0.0259511	0.01492	-1.0752	0.288924	0.741545	-5.38231	NOT
TPH1	-0.0404072	0.0536977	-1.18532	0.243096	0.713818	-5.26762	NOT
TPD52L3	-0.225251	0.210939	-1.81092	0.0778978	0.484482	-4.42776	NOT
TPD52L2	-0.0914516	0.12802	-0.668163	0.507983	0.864773	-5.71348	NOT
TPD52L1	0.13282	-0.179191	1.02015	0.313972	0.761795	-5.4357	NOT
TPD52	-0.00178187	0.00947054	-0.071206	0.943599	0.987255	-5.92272	NOT
TPCN2	-0.0888205	0.0111111	-0.680558	0.500191	0.861724	-5.7056	NOT
TPCN1	-0.0651162	-0.0137866	-0.76004	0.451823	0.83985	-5.65176	NOT
TPBG	0.0158641	0.0118099	0.558182	0.579926	0.897534	-5.77715	NOT
TP73L	0.0568365	0.023389	1.54636	0.130133	0.584462	-4.82061	NOT
TP73	0.0506623	0.00839772	1.82654	0.0754668	0.479532	-4.40293	NOT
TP53TG3	0.015795	-0.00412144	0.609054	0.546037	0.881516	-5.74909	NOT
TP53RK	0.146929	-0.102958	1.83496	0.0741841	0.476664	-4.38949	NOT
TP53INP2	-0.104551	0.235537	-0.530561	0.598746	0.905082	-5.79138	NOT
TP53INP1	0.307239	0.358483	1.59564	0.11868	0.563868	-4.75147	NOT
TP53I3	-0.00137438	-0.00381283	-0.033748	0.973251	0.995078	-5.92459	NOT
TP53I13	0.244154	-0.0315762	1.99492	0.0531071	0.425163	-4.12427	NOT
TP53I11	-0.0478229	-0.0198529	-0.942391	0.351822	0.78434	-5.50661	NOT
TP53BP2	0.101697	0.313288	0.721811	0.474737	0.850833	-5.67838	NOT
TP53BP1	-0.0934546	0.0180696	-1.12798	0.266252	0.72704	-5.32863	NOT
TP53AP1	0.307092	-0.118788	2.9355	0.00557058	0.169578	-2.24057	NOT
TP53	-0.0259053	0.0181186	-0.588805	0.559403	0.888342	-5.76055	NOT
TOX	-0.015862	0.107266	-0.212957	0.832475	0.96253	-5.90352	NOT
TOR3A	-0.0434252	-0.0781883	-0.45266	0.653314	0.92249	-5.82767	NOT
TOR2A	0.133202	-0.0417576	1.69463	0.0981552	0.524111	-4.60695	NOT
TOR1B	-0.08048	-0.0697072	-0.838676	0.406787	0.816298	-5.59283	NOT
TOR1AIP2	-0.0431201	-0.026164	-0.585121	0.561853	0.889511	-5.76259	NOT
TOR1AIP1	-0.0153566	0.0261647	-0.148784	0.882495	0.975259	-5.91458	NOT
TOR1A	0.0360107	-0.00236315	0.472728	0.639055	0.9171	-5.81887	NOT
TOPORS	-0.0508443	-0.0208743	-0.948498	0.348744	0.782839	-5.50124	NOT
TOPBP1	0.0738625	0.0140835	1.39552	0.170793	0.636998	-5.0203	NOT
TOP3B	0.0939867	-0.0849426	0.855711	0.39741	0.810926	-5.57933	NOT
TOP3A	-0.0448234	-0.102316	-0.49653	0.622321	0.911665	-5.80793	NOT
TOP2B	0.177334	0.0853247	1.82324	0.0759762	0.480215	-4.40821	NOT
TOP2A	0.0459523	-0.263454	0.369958	0.713425	0.939215	-5.85997	NOT
TOP1MT	0.0874125	-0.207295	0.514677	0.609697	0.90887	-5.79924	NOT
TOP1	-0.0650153	-0.00954842	-1.79456	0.0805148	0.49103	-4.45357	NOT
TOMM70A	0.00474117	-0.0714052	0.0510137	0.959576	0.991449	-5.92389	NOT
TOMM7	0.227874	-0.150795	1.60142	0.117392	0.560823	-4.74324	NOT
TOMM40L	-0.063818	0.0154698	-1.35414	0.183524	0.651411	-5.07188	NOT
TOMM40	-0.0531849	-0.128095	-0.356811	0.723166	0.939809	-5.86451	NOT
TOMM34	0.4684	0.230083	3.91	0.000359937	0.0600896	0.144808	NOT
TOMM22	0.159564	-0.0843912	2.03146	0.0490955	0.412652	-4.06119	NOT
TOMM20	0.22075	-0.0799603	1.7783	0.0831886	0.496983	-4.47903	NOT
TOM1L2	0.00555772	0.0425783	0.115974	0.908271	0.979318	-5.91872	NOT
TOM1L1	0.0202595	0.00531329	0.501389	0.618929	0.910766	-5.80563	NOT
TOM1	-0.306434	0.276466	-1.74493	0.0889112	0.506942	-4.53068	NOT
TOLLIP	-0.000523126	-0.0143114	-0.00783717	0.993787	0.998879	-5.92511	NOT
TOE1	0.00654102	-0.0272754	0.201168	0.841618	0.964347	-5.90584	NOT
TOB2	0.100936	-0.0562517	1.57478	0.123425	0.573534	-4.78098	NOT
TOB1	0.0651096	0.178353	0.494981	0.623404	0.911784	-5.80866	NOT
TNXB	-0.0621734	0.0501796	-1.39146	0.17201	0.638138	-5.02542	NOT
TNT	0.00729473	0.00242002	0.288233	0.774702	0.951617	-5.88555	NOT
TNS4	0.0236622	0.0484691	0.430992	0.668859	0.927507	-5.83676	NOT
TNS3	-0.123392	-0.255773	-0.95958	0.343206	0.779145	-5.4914	NOT
TNS1	-0.0765096	0.00698185	-0.561543	0.577656	0.897534	-5.77537	NOT
TNRC6C	0.0185022	0.014635	0.598208	0.553176	0.885481	-5.75527	NOT
TNRC6B	-0.166263	0.0400519	-2.53702	0.0153129	0.265634	-3.10033	NOT
TNRC6A	-0.116324	0.00927807	-2.38193	0.0222212	0.307498	-3.41174	NOT
TNRC5	-0.0534885	-0.0263617	-0.709825	0.482056	0.85312	-5.68645	NOT
TNRC4	0.00605259	0.0160977	0.199755	0.842715	0.96458	-5.90611	NOT
TNRC15	0.00449482	-0.0525583	0.0961237	0.923917	0.981581	-5.92073	NOT
TNR	0.017286	-0.0229795	0.86072	0.394678	0.81033	-5.57531	NOT
TNPO3	0.0972026	-0.0074562	1.11657	0.271044	0.72898	-5.34044	NOT
TNPO2	0.001089	-0.0497961	0.0112246	0.991102	0.998592	-5.92508	NOT
TNPO1	-0.208288	0.0234866	-2.06459	0.0456896	0.401426	-4.00321	NOT
TNP2	0.0344041	0.0125972	0.721295	0.475051	0.850851	-5.67873	NOT
TNP1	0.11588	0.0381409	3.86663	0.000409201	0.0641916	0.0321042	NOT
TNNT3	-0.042661	0.000305446	-0.901736	0.372759	0.795969	-5.54155	NOT
TNNT2	-0.0434495	0.0740006	-0.861698	0.394146	0.810043	-5.57453	NOT
TNNT1	0.444643	-0.0343395	2.05501	0.0466523	0.403724	-4.02005	NOT
TNNI3K	-0.0231874	0.00622734	-0.969937	0.338083	0.777035	-5.4821	NOT
TNNI3	0.0146425	0.027746	0.387249	0.700687	0.936671	-5.85375	NOT
TNNI2	0.390298	0.00350583	2.51486	0.0161621	0.269988	-3.14567	NOT
TNNI1	0.0336064	0.0339823	1.36996	0.178571	0.646659	-5.05232	NOT
TNNC2	0.00672355	-0.00527691	0.237791	0.813294	0.958424	-5.89818	NOT
TNNC1	0.140747	0.0481809	1.78843	0.0815145	0.492927	-4.4632	NOT
TNN	-0.0519455	0.000290537	-1.88944	0.0663193	0.456971	-4.30118	NOT
TNMD	-0.0424462	0.0208454	-1.32493	0.192942	0.66311	-5.10745	NOT
TNKS2	0.0569263	0.0886798	0.657189	0.514938	0.867922	-5.72034	NOT
TNKS1BP1	0.146384	-0.0175568	2.31136	0.0262123	0.328146	-3.54873	NOT
TNKS	-0.0231685	0.0611157	-0.376226	0.708797	0.938825	-5.85775	NOT
TNK2	-0.0980486	0.0918912	-1.1638	0.251609	0.721593	-5.29085	NOT
TNK1	0.0226669	-0.000342755	0.676674	0.502626	0.862701	-5.70809	NOT
TNIP3	-0.290289	-0.0144023	-2.22021	0.0323147	0.349187	-3.72115	NOT
TNIP2	-0.118001	0.094037	-1.18757	0.242219	0.712908	-5.26517	NOT
TNIP1	-0.262436	0.411546	-1.19718	0.238499	0.708913	-5.25465	NOT
TNIK	-0.0967292	-0.0520713	-1.83657	0.0739408	0.476664	-4.38691	NOT
TNFSF9	0.184991	0.0503778	2.79126	0.00810211	0.20392	-2.56111	NOT
TNFSF8	-0.138446	0.03981	-2.93952	0.00551198	0.169559	-2.2315	NOT
TNFSF5IP1	0.0717276	-0.161283	0.76766	0.447334	0.83629	-5.64629	NOT
TNFSF4	-0.0155686	0.125447	-0.185379	0.853897	0.96885	-5.90875	NOT
TNFSF18	-0.0186715	0.00700726	-0.474155	0.638046	0.916524	-5.81822	NOT
TNFSF15	-0.407932	0.206534	-2.98465	0.0048927	0.161084	-2.1291	NOT
TNFSF14	-0.483362	0.600995	-1.59234	0.11942	0.566007	-4.75616	NOT
TNFSF13B	-0.44269	0.055872	-2.60245	0.0130387	0.25182	-2.96488	NOT
TNFSF13	-0.0891621	-0.356383	-0.44954	0.655542	0.923345	-5.82901	NOT
TNFSF12-TNFSF13	-0.0931467	-0.0964178	-1.20604	0.235103	0.706072	-5.24488	NOT
TNFSF12	-0.0871146	0.034092	-1.89644	0.0653625	0.4539	-4.28969	NOT
TNFSF11	-0.0669983	0.006848	-2.23711	0.0310954	0.343683	-3.68957	NOT
TNFSF10	-0.617555	0.12421	-3.02811	0.00435865	0.151092	-2.02961	DOWN
TNFRSF9	-0.0144381	0.332007	-0.0888749	0.929638	0.983773	-5.92137	NOT
TNFRSF8	-0.0368424	0.116873	-0.391054	0.697895	0.936461	-5.85234	NOT
TNFRSF6B	-0.123383	0.200997	-1.13275	0.264269	0.726421	-5.32367	NOT
TNFRSF4	0.0645491	0.110417	1.01479	0.316488	0.762758	-5.44076	NOT
TNFRSF25	-0.320654	0.119644	-2.95869	0.00524036	0.16613	-2.1881	NOT
TNFRSF21	0.382812	-0.057569	2.54397	0.0150552	0.26444	-3.08605	NOT
TNFRSF1B	-0.378894	0.303113	-1.77579	0.0836077	0.497518	-4.48294	NOT
TNFRSF1A	-0.258054	0.178313	-1.4124	0.165802	0.631513	-4.99887	NOT
TNFRSF19L	-0.0432732	0.0156635	-0.963295	0.341363	0.778888	-5.48807	NOT
TNFRSF19	0.422419	0.437953	1.78241	0.0825069	0.495177	-4.47263	NOT
TNFRSF18	-0.00417114	0.0341804	-0.0933288	0.926122	0.982613	-5.92098	NOT
TNFRSF17	0.0410778	0.0361888	0.964578	0.340728	0.77814	-5.48692	NOT
TNFRSF14	-0.269484	0.156249	-1.92847	0.0611345	0.442889	-4.23664	NOT
TNFRSF13C	-0.0385677	0.0285186	-0.790619	0.433971	0.828689	-5.62951	NOT
TNFRSF13B	-0.195778	0.195727	-1.51503	0.137866	0.59786	-4.86357	NOT
TNFRSF12A	0.159793	0.0131478	1.76566	0.0853193	0.500447	-4.4987	NOT
TNFRSF11B	-0.00737645	0.0357402	-0.158797	0.874652	0.973675	-5.91311	NOT
TNFRSF11A	-0.0194229	-0.00555557	-0.612122	0.544026	0.880973	-5.74732	NOT
TNFRSF10D	-0.0155619	0.0820881	-0.181647	0.856805	0.969117	-5.9094	NOT
TNFRSF10C	-0.451467	0.171648	-2.93464	0.00558315	0.169578	-2.24251	NOT
TNFRSF10B	-0.621992	0.183619	-2.92876	0.00567014	0.169703	-2.25578	DOWN
TNFRSF10A	-0.0471861	0.0805757	-0.432054	0.668093	0.927196	-5.83632	NOT
TNFAIP8L3	0.0446481	0.0169129	0.765335	0.448701	0.837609	-5.64797	NOT
TNFAIP8L2	0.0393364	-0.0305126	0.404558	0.688023	0.933341	-5.84724	NOT
TNFAIP8L1	0.200662	0.225571	1.46517	0.150929	0.612499	-4.93035	NOT
TNFAIP8	-0.0291691	0.00508498	-1.07318	0.289818	0.741576	-5.38431	NOT
TNFAIP6	-1.11241	0.148739	-3.70221	0.000662467	0.0745825	-0.390594	DOWN
TNFAIP3	-0.786024	0.402858	-3.14967	0.00314159	0.133882	-1.74695	DOWN
TNFAIP2	-0.415916	0.126733	-2.63303	0.0120855	0.240876	-2.90074	NOT
TNFAIP1	0.00553267	-0.0725527	0.067551	0.94649	0.988106	-5.92296	NOT
TNF	-0.599546	0.0143601	-2.77939	0.00835237	0.205946	-2.58704	DOWN
TNC	-0.0267318	0.0637054	-0.459317	0.648569	0.920124	-5.82479	NOT
TMUB2	-0.202179	0.15554	-1.98683	0.0540329	0.425994	-4.13812	NOT
TMUB1	0.0944056	0.0412573	0.79248	0.432898	0.82799	-5.62813	NOT
TMTC4	0.0170002	-0.00415516	0.500185	0.619769	0.911054	-5.80621	NOT
TMTC3	-0.0294606	0.0109347	-0.914546	0.366076	0.792572	-5.5307	NOT
TMTC2	0.0132794	-0.00413704	0.247532	0.805802	0.958005	-5.89593	NOT
TMTC1	-0.146428	0.100193	-2.27979	0.0281979	0.33313	-3.60904	NOT
TMSL8	0.0180559	-0.00848291	0.568067	0.573261	0.895644	-5.77189	NOT
TMSL3	-0.0404773	0.322598	-0.257413	0.79822	0.956664	-5.89356	NOT
TMSB4Y	-0.0193601	0.0804526	-0.275497	0.784396	0.953102	-5.88897	NOT
TMSB10	0.09113	-0.0294315	0.966161	0.339945	0.777552	-5.4855	NOT
TMPRSS9	0.0718757	0.101146	1.23953	0.222593	0.695001	-5.20737	NOT
TMPRSS6	-0.00287357	0.00615647	-0.0956817	0.924266	0.981733	-5.92077	NOT
TMPRSS5	-0.0594536	0.0522328	-1.35921	0.181927	0.649803	-5.06564	NOT
TMPRSS4	0.631733	0.602206	1.84841	0.0721715	0.470793	-4.36788	NOT
TMPRSS3	0.0514633	0.0482388	1.1367	0.262634	0.725466	-5.31954	NOT
TMPRSS2	0.451097	0.598147	1.24652	0.220044	0.692262	-5.19942	NOT
TMPRSS13	0.0162074	0.0066672	0.444137	0.65941	0.92444	-5.8313	NOT
TMPRSS12	0.00125627	0.0132313	0.0438563	0.965244	0.993678	-5.92422	NOT
TMPRSS11F	-0.0514088	-0.0019031	-1.96763	0.0562862	0.432864	-4.17079	NOT
TMPRSS11E	-0.0440325	0.00440615	-1.89106	0.0660968	0.456284	-4.29853	NOT
TMPRSS11D	0.139877	0.241104	0.545936	0.588234	0.900528	-5.78355	NOT
TMPRSS11B	0.0582549	0.316017	0.256526	0.7989	0.956664	-5.89377	NOT
TMPRSS11A	-0.0105045	0.0214953	-0.323094	0.748359	0.945367	-5.87541	NOT
TMPO	-0.00266432	-0.00961966	-0.0384967	0.969489	0.994285	-5.92443	NOT
TMPIT	0.292632	0.522829	1.34198	0.187399	0.657052	-5.08676	NOT
TMOD4	0.0553405	-0.00416107	1.48943	0.144456	0.606934	-4.89811	NOT
TMOD3	-0.0526221	0.136623	-0.470993	0.640282	0.91778	-5.81964	NOT
TMOD2	-0.021911	-0.0177231	-0.828285	0.412573	0.821129	-5.60094	NOT
TMOD1	0.0441584	-0.00541085	1.01193	0.317837	0.76443	-5.44345	NOT
TMLHE	-0.0773677	-0.0511255	-0.948406	0.348791	0.782839	-5.50132	NOT
TMIGD2	-0.0251163	0.0553744	-0.339783	0.735852	0.941227	-5.87015	NOT
TMIGD1	-0.00701175	0.0150555	-0.280569	0.780531	0.952221	-5.88763	NOT
TMIE	0.00410148	-0.00517091	0.152426	0.87964	0.974827	-5.91406	NOT
TMF1	-0.192027	0.144851	-1.96177	0.0569896	0.434817	-4.18071	NOT
TMEPAI	-0.0491542	0.0218844	-0.912422	0.367179	0.793818	-5.53251	NOT
TMEM9B	0.265608	-0.0591672	2.81691	0.00758521	0.196341	-2.50486	NOT
TMEM99	0.32887	-0.228239	2.64501	0.0117302	0.238141	-2.8755	NOT
TMEM98	0.530048	0.329941	2.23087	0.0315403	0.345955	-3.70124	UP
TMEM97	0.0884464	-0.144446	0.785707	0.436809	0.831011	-5.63314	NOT
TMEM95	-0.0205214	0.0223377	-0.448138	0.656545	0.923734	-5.8296	NOT
TMEM93	0.226175	0.0969796	2.98445	0.00489527	0.161084	-2.12955	NOT
TMEM92	-0.0210749	0.0584501	-0.438273	0.663618	0.926094	-5.83375	NOT
TMEM9	0.177146	-0.298603	1.24773	0.219604	0.691971	-5.19803	NOT
TMEM89	-0.0309781	0.00285931	-1.2012	0.236951	0.707559	-5.25022	NOT
TMEM88	-0.149812	0.19979	-0.779126	0.44063	0.832597	-5.63797	NOT
TMEM87B	0.0452773	-0.018983	1.76832	0.0848667	0.500016	-4.49457	NOT
TMEM87A	0.149204	-0.0962406	1.90256	0.0645363	0.452974	-4.27961	NOT
TMEM86B	0.166961	-0.0276109	1.82111	0.0763049	0.480813	-4.41159	NOT
TMEM86A	0.0460992	-0.11748	0.403036	0.689133	0.933852	-5.84782	NOT
TMEM85	0.110111	-0.150415	1.00409	0.321552	0.767319	-5.45078	NOT
TMEM84	-0.0124066	0.00737322	-0.422307	0.675131	0.928978	-5.84027	NOT
TMEM83	0.00854782	0.0532668	0.248945	0.804716	0.957962	-5.8956	NOT
TMEM81	-0.133009	-0.00729149	-2.74505	0.00911702	0.214899	-2.66164	NOT
TMEM80	-0.0474041	0.0322619	-1.14758	0.258165	0.725278	-5.30809	NOT
TMEM8	0.0335839	0.170493	0.275497	0.784396	0.953102	-5.88897	NOT
TMEM79	0.0591715	-0.0556078	1.19067	0.241016	0.711486	-5.26179	NOT
TMEM77	0.10609	-0.234433	0.779221	0.440575	0.832597	-5.6379	NOT
TMEM74	-0.107655	0.28461	-0.699799	0.488226	0.855866	-5.6931	NOT
TMEM71	-0.00355306	0.548795	-0.0102944	0.991839	0.998661	-5.92509	NOT
TMEM70	-0.0347966	-0.0374447	-0.417901	0.678322	0.929997	-5.84203	NOT
TMEM69	0.0429625	-0.0774587	0.49226	0.625309	0.912352	-5.80993	NOT
TMEM68	0.101478	0.0497644	2.90973	0.00596019	0.171989	-2.29857	NOT
TMEM67	0.0936637	0.0286985	1.77829	0.0831901	0.496983	-4.47905	NOT
TMEM66	0.118136	-0.0684732	1.11636	0.271133	0.72898	-5.34066	NOT
TMEM65	-0.112917	0.30463	-0.749862	0.457859	0.843609	-5.65898	NOT
TMEM64	0.0340023	0.000374879	1.02877	0.309957	0.758409	-5.42752	NOT
TMEM63C	-0.0995291	-0.0600708	-2.33401	0.0248662	0.320177	-3.50509	NOT
TMEM63B	-0.015404	-0.0948796	-0.286057	0.776356	0.951693	-5.88615	NOT
TMEM63A	-0.161989	-0.276956	-1.03199	0.308462	0.757418	-5.42444	NOT
TMEM62	0.133746	-0.200495	1.25669	0.216376	0.688374	-5.18777	NOT
TMEM61	0.0291212	0.0172936	0.851965	0.39946	0.812361	-5.58232	NOT
TMEM60	0.120265	0.112879	1.48419	0.145836	0.607409	-4.90512	NOT
TMEM59	0.244292	-0.0754203	2.18906	0.0346729	0.360536	-3.77886	NOT
TMEM58	-0.146585	0.220333	-1.27854	0.208652	0.68129	-5.16248	NOT
TMEM57	0.161568	-0.101363	2.31314	0.0261043	0.328052	-3.54532	NOT
TMEM56	-0.0303762	0.00990157	-0.988835	0.328868	0.769521	-5.4649	NOT
TMEM55B	-0.262812	0.17045	-1.92765	0.0612388	0.442889	-4.23799	NOT
TMEM55A	-0.0509634	-0.0249991	-1.19589	0.238994	0.709545	-5.25607	NOT
TMEM54	-0.027018	0.146304	-0.300242	0.765595	0.949636	-5.88219	NOT
TMEM53	0.175404	-0.172716	1.97617	0.0552742	0.43113	-4.15629	NOT
TMEM52	0.027688	0.00929646	1.02887	0.30991	0.758397	-5.42742	NOT
TMEM51	0.136848	0.0613383	1.07291	0.289938	0.741576	-5.38458	NOT
TMEM50B	0.0357941	0.0214481	0.612087	0.544049	0.880973	-5.74734	NOT
TMEM50A	-0.0359032	-0.0911537	-0.552584	0.583717	0.899313	-5.78009	NOT
TMEM5	0.0290369	-0.27939	0.211962	0.833246	0.96253	-5.90372	NOT
TMEM49	-0.407945	0.144014	-2.49751	0.0168567	0.274611	-3.18097	NOT
TMEM48	0.0123989	-0.116404	0.136038	0.892495	0.976164	-5.91631	NOT
TMEM47	0.00630854	0.0118972	0.283357	0.778409	0.951859	-5.88688	NOT
TMEM46	0.0145141	0.0376236	0.283255	0.778487	0.951859	-5.88691	NOT
TMEM45B	0.00319841	0.0874753	0.0468789	0.96285	0.993078	-5.92409	NOT
TMEM45A	0.00968963	-0.00812611	0.184472	0.854604	0.96885	-5.90891	NOT
TMEM44	0.177154	-0.0418237	1.3956	0.170769	0.636998	-5.0202	NOT
TMEM43	-0.131996	0.0758922	-1.42965	0.160817	0.625694	-4.97671	NOT
TMEM42	0.144479	-0.228022	1.13062	0.265152	0.72704	-5.32589	NOT
TMEM41B	-0.064929	0.0216986	-0.7667	0.447898	0.836798	-5.64699	NOT
TMEM41A	0.235728	-0.148807	2.60044	0.0131034	0.252077	-2.96905	NOT
TMEM40	0.00608446	0.106818	0.0914572	0.9276	0.983093	-5.92115	NOT
TMEM4	0.130152	-0.107059	1.20927	0.233872	0.705066	-5.2413	NOT
TMEM39B	0.069023	-0.0898883	0.733326	0.467766	0.848103	-5.6705	NOT
TMEM39A	-0.0983488	0.158146	-0.926159	0.360087	0.789126	-5.52074	NOT
TMEM38B	0.0538545	0.0799742	0.338138	0.737081	0.941577	-5.87068	NOT
TMEM38A	-0.00619274	0.0986487	-0.120007	0.905097	0.978977	-5.91827	NOT
TMEM37	0.000864924	-0.147427	0.00453034	0.996409	0.999097	-5.92513	NOT
TMEM35	-0.03312	0.00837838	-0.996045	0.325397	0.768238	-5.45826	NOT
TMEM34	-0.0184364	-0.0235543	-0.710217	0.481815	0.85312	-5.68619	NOT
TMEM33	0.0128246	0.0561046	0.212056	0.833173	0.96253	-5.9037	NOT
TMEM32	0.190329	-0.00753077	3.43463	0.00142618	0.105485	-1.06094	NOT
TMEM31	0.0360877	0.0329287	1.92295	0.061845	0.444995	-4.24582	NOT
TMEM30B	0.39361	0.367139	1.85938	0.0705662	0.467724	-4.35017	NOT
TMEM30A	0.117478	-0.264086	0.852306	0.399273	0.812355	-5.58205	NOT
TMEM29	-0.035235	-0.0942782	-0.246677	0.806458	0.958005	-5.89613	NOT
TMEM28	-0.0146782	0.0353958	-0.38157	0.704861	0.937689	-5.85582	NOT
TMEM27	-0.00457229	0.00279159	-0.163404	0.871048	0.973428	-5.9124	NOT
TMEM26	-0.135598	-0.0152054	-2.35611	0.0236129	0.315249	-3.46221	NOT
TMEM25	-0.0277337	0.00409021	-0.91185	0.367476	0.793871	-5.533	NOT
TMEM24	0.0581696	-0.188631	0.672209	0.505433	0.863487	-5.71092	NOT
TMEM23	-0.110201	-0.0998708	-1.24412	0.220916	0.693637	-5.20215	NOT
TMEM22	-0.00636763	0.00992995	-0.258304	0.797537	0.956664	-5.89334	NOT
TMEM20	0.010008	-0.0462847	0.26464	0.792687	0.955687	-5.89176	NOT
TMEM2	-0.234244	0.159905	-1.93086	0.0608283	0.442889	-4.23265	NOT
TMEM19	0.0301987	0.00497195	1.01797	0.314994	0.762025	-5.43776	NOT
TMEM186	-0.174873	0.25702	-1.32567	0.192699	0.662489	-5.10655	NOT
TMEM185A	0.0655695	0.0726204	0.854086	0.398298	0.811388	-5.58063	NOT
TMEM183A	-0.0159201	0.12798	-0.182247	0.856337	0.969062	-5.9093	NOT
TMEM182	-0.00610763	0.0208328	-0.209502	0.835152	0.96253	-5.90421	NOT
TMEM180	-0.104307	-0.125	-1.04944	0.300469	0.751977	-5.40763	NOT
TMEM18	0.0373198	-0.147629	0.482008	0.632507	0.914755	-5.81467	NOT
TMEM179	-0.00839381	0.00333518	-0.313681	0.755443	0.947443	-5.87826	NOT
TMEM178	0.0770636	0.0394121	1.11995	0.269617	0.72828	-5.33695	NOT
TMEM177	0.0575222	-0.202773	0.69094	0.493715	0.859643	-5.6989	NOT
TMEM176A	-0.141441	0.0738773	-0.749201	0.458253	0.843609	-5.65944	NOT
TMEM175	-0.060751	-0.138859	-0.410348	0.683807	0.931831	-5.845	NOT
TMEM174	0.00388482	0.0348518	0.132086	0.895599	0.977079	-5.91682	NOT
TMEM173	-0.0254797	-0.221865	-0.232191	0.81761	0.959435	-5.89944	NOT
TMEM171	0.0333181	-0.0320277	1.12739	0.266498	0.727117	-5.32925	NOT
TMEM170	-0.119411	0.0627037	-1.40271	0.168653	0.63448	-5.0112	NOT
TMEM17	-0.0104117	0.00657756	-0.490213	0.626743	0.913077	-5.81088	NOT
TMEM16K	-0.110442	-0.183529	-1.50223	0.141131	0.602148	-4.88091	NOT
TMEM16J	0.0543487	0.0384633	1.27517	0.20983	0.68219	-5.16641	NOT
TMEM16H	0.0206051	-0.112941	0.379335	0.706507	0.938171	-5.85663	NOT
[truncated: 16,198 more rows]
[truncated: 1 more columns]
